# Supplementary material for: Insights into the Unique Lung Microbiota Profile of Pulmonary Tuberculosis Patients Using Metagenomic Next-Generation Sequencing
Source: Microbiol Spectr. 2022 Feb 23;10(1):e01901-21. doi: 10.1128/spectrum.01901-21 (PMC8865484; doi:10.1128/spectrum.01901-21)
Supplement: SUPPLEMENTAL FILE 1 — Supplemental material. Download SPECTRUM01901-21_Supp_2_seq9.xlsx, XLSX file, 0.01 MB [file spectrum01901-21_supp_2_seq9.xlsx]

## Sheet: supplementary table 1
		Table S1 Characteristics of the enrolled study individuals
Sample	Gender	Age	BALF bacterial culture result	BALF NAAT	Comorbidity	Smoking	Period of anti-TB treatment	BMI
		(years)	culture result	NAAT		history
UTG-1	F	21	+	+	No	No	NA	22.1
UTG-2	F	26	+	+	No	No	NA	20.9
UTG-3	F	64	+	+	No	No	NA	21.6
UTG-4	F	34	-	+	No	No	NA	19.6
UTG-5	F	34	+	+	No	No	NA	23.8
UTG-6	M	43	+	-	No	No	NA	24.6
UTG-7	M	35	+	+	No	No	NA	21.8
UTG-8	M	26	+	+	No	No	NA	22.3
UTG-9	F	29	+	+	No	No	NA	21.2
UTG-10	F	38	+	+	No	No	NA	19.9
UTG-11	M	31	+	+	No	No	NA	23.2
UTG-12	M	34	+	+	No	No	NA	23.7
TTG-1	M	37	+	+	No	No	1 month HRZE	22.6
TTG-2	M	61	+	+	No	No	2 months HRZE	21.7
TTG-3	F	20	+	+	diabetes	No	1.5 months HRZE	21.3
TTG-4	M	64	-	+	No	No	2 months HRZE	19.7
TTG-5	F	35	-	-	No	No	2 months HRZE	22.5
TTG-6	M	27	-	-	No	No	2 months HRZE and 2 weeks HR	24.7
TTG-7	F	30	-	+	No	No	2 month HRZE	22.3
TTG-8	M	27	-	-	No	No	3 months HRZE and one month HR	25.6
TTG-9	F	29	+	+	No	No	3 weeks HRZE	20.4
TTG-10	F	47	-	-	No	No	2 months HRZE	21.1
TTG-11	M	23	+	+	No	No	2 weeks HRZE	20.6
TTG-12	M	50	-	+	kidney stone	No	1 months HRZE	22.5
TTG-13	M	45	-	-	No	No	2 months HRZE	24.6
TTG-14	F	27	-	+	No	No	1 month HRZE	21.8
TTG-15	M	40	-	-	No	No	3 weeks HRZE	23.7
CTG1	F	23	-	-	No	No	2 month HRZE and 4 months HR	22.1
CTG2	F	31	-	-	No	No	2 month HRZE and 4 months HR	22.7
CTG3	F	36	-	-	No	No	2 month HRZE and 4 months HR	19.6
CTG4	F	29	-	-	No	No	2 month HRZE and 4 months HR	21.5
CTG5	M	26	-	-	No	No	2 month HRZE and 4 months HR	22.5
CTG6	F	31	-	-	No	No	2 month HRZE and 4 months HR	21.9
CTG7	F	21	-	-	No	No	2 month HRZE and 4 months HR	22.8
CTG8	M	26	-	-	No	No	2 month HRZE and 4 months HR	23.6
CTG9	F	26	-	-	No	No	2 month HRZE and 4 months HR	21.8
CTG10	M	38	-	-	No	No	2 month HRZE and 4 months HR	22.7
CTG11	F	42	-	-	No	No	2 month HRZE and 4 months HR	19.5
LCG-1	M	59	NA	NA	diabetes	No	NA	22.1
LCG-2	M	65	NA	NA	hypertension	No	NA	20.9
LCG-3	M	63	NA	NA	hypertension	No	NA	22.3
LCG-4	F	57	NA	NA	No	No	NA	19.9
LCG-5	M	46	NA	NA	No	No	NA	25.2
LCG-6	F	55	NA	NA	No	No	NA	20.9
LCG-7	M	66	NA	NA	No	No	NA	24.8
HCG1	F	32	NA	NA	No	No	NA	23.5
HCG2	M	28	NA	NA	No	No	NA	24.8
HCG3	F	35	NA	NA	No	No	NA	21.6
HCG4	F	27	NA	NA	No	No	NA	22.9
HCG5	F	26	NA	NA	No	No	NA	19.6
HCG6	F	25	NA	NA	No	No	NA	23.7
HCG7	M	35	NA	NA	No	No	NA	24.3
HCG8	M	32	NA	NA	No	No	NA	23.8
Note: UTG: untreated TB group, TTG: Treated TB group, CTG: cured TB group, LCG: lung cancer group, HCG: healthy control group, NAAT: nucleic acid amplification testing, NA: not available, +: positive result, -: negative result. BALF: Bronchoalveolar lavage fluid. BMI: body mass index
