# Supplementary material for: Insights into the Unique Lung Microbiota Profile of Pulmonary Tuberculosis Patients Using Metagenomic Next-Generation Sequencing
Source: Microbiol Spectr. 2022 Feb 23;10(1):e01901-21. doi: 10.1128/spectrum.01901-21 (PMC8865484; doi:10.1128/spectrum.01901-21)
Supplement: SUPPLEMENTAL FILE 2 — Supplemental material. Download SPECTRUM01901-21_Supp_3_seq10.xlsx, XLSX file, 1.9 MB [file spectrum01901-21_supp_3_seq10.xlsx]

## Sheet: Sheet1
Table S2 Raw reads numbers mapped to bacterial species
name	Cured_3_1145_lvl	Cured_4_1146_lvl	Cured_5_1149_lvl	Cured_6_1150_lvl	Cured_7_1152_lvl	Cured_8_1160_lvl	Cured_9_1161_lvl	Cured_10_1168_lvl	Cured_1_1138_lvl	Cured_11_1445_lvl	Cured_2_1142_lvl	Healthy_1_1215_lvl	Healthy_2_1216_lvl	Healthy_3_1217_lvl	Healthy_4_1210_lvl	Healthy_5_1211_lvl	Healthy_6_1212_lvl	Healthy_7_1213_lvl	Healthy_8_1214_lvl	Swab_1_0736_lvl	Swab_2_0737_lvl	Swab_3_0738_lvl	Swab_4_0739_lvl	Swab_5_0774_lvl	Swab_6_0776_lvl	Swab_7_0777_lvl	Swab_8_0778_lvl	Treated_1_1134_lvl	Treated_4_1143_lvl	Treated_5_1153_lvl	Treated_6_1157_lvl	Treated_7_1158_lvl	Treated_8_1162_lvl	Treated_2_1136_lvl	Treated_9_1164_lvl	Treated_10_1165_lvl	Treated_11_1167_lvl	Treated_12_1170_lvl	Treated_13_1173_lvl	Treated_15_1431_lvl	Treated_14_1434_lvl	Treated_3_1140_lvl	Untreated_3_1433_lvl	Untreated_4_1435_lvl	Untreated_5_1436_lvl	Untreated_6_1438_lvl	Untreated_7_1439_lvl	Untreated_8_1440_lvl	Untreated_9_1441_lvl
Rothia mucilaginosa	39251	3	0	1	25017	4666	78	52	220	1440	5121	0	559	33	13	144	68	17	2	6640673	266949	2211187	1613575	93	4240	18689	12640	0	293	3	542	6	15	1690	31	512	3886	11543	66	2132	773	34	291	85	2	12	0	20	34
Rothia mucilaginosa DY-18	16791	3	4	5	14132	2042	49	27	115	765	3076	0	249	36	5	110	33	0	6	2775066	94540	1034661	697720	34	1912	8511	5889	0	150	1	282	1	3	799	16	236	1775	5004	37	940	486	21	84	27	0	0	0	8	7
Staphylococcus aureus	60466	50471	58802	34765	49546	39726	58255	42753	27614	32358	53388	16733	19861	67278	34483	16908	16215	18965	14736	13114	38237	35180	114707	19735	42438	13819	6321	20121	93258	49174	60831	46334	32701	17235	50362	46720	78613	52232	52406	83607	46057	17810	95443	47554	65959	89545	51043	44479	39532
Methylorubrum populi	1	10	0	0	17	9	69	4	2	24	8	15	46	0	25	25	0	19	2	70	25	34	1973693	592	353082	72	15	6	2	10	0	2	15	0	0	0	10	2	17	1	0	0	4	0	4	0	0	0	0
Methylorubrum populi BJ001	7	2	4	0	7	0	16	6	0	1	2	6	10	0	6	16	0	10	0	31	6	23	1846867	141	249384	17	2	1	0	6	0	6	2	0	0	0	5	0	8	0	0	0	0	0	0	0	0	0	0
Klebsiella pneumoniae subsp. pneumoniae	48125	41627	48109	22495	37436	34013	47769	33578	44289	22983	28772	22757	32099	25882	64253	26048	19852	28484	18730	14488	3176	48120	129307	1997	5647	1696	3156	26618	37292	34030	36066	36495	33979	24368	31701	29622	32410	42133	52161	37648	25379	24528	53131	21620	33450	46188	25838	29169	28814
Pasteurella multocida subsp. multocida	41236	34856	39284	20966	31478	28934	40082	28733	36114	22530	24734	19704	25441	24057	48574	22039	17684	23558	16181	12028	3037	38070	105609	2092	5146	1642	2765	23164	32547	27948	31065	31249	28426	20522	27949	25805	27238	34660	41761	42125	24224	21122	51907	20114	35325	45832	24990	28850	28360
Prevotella melaninogenica	145140	19	20	141	132042	38583	140	554	4577	790	10025	175	75429	7614	565	701	988	83	13	41107	1597	50464	11140	585	2739	2277	60212	449	11141	115	1568	60	2204	94245	743	5812	289487	76745	281	22701	6528	3148	358	345	5	47	1	1186	757
Tannerella sp. oral taxon HOT-286	907	0	0	2	220	1022	6	14	121	116	139	0	49	0	22	35	26	0	0	15989	55678	781580	390102	274	4804	4000	1436	1	15	6	0	2	2	122	32	167	524	1469	2	337	29	0	16	4	0	0	0	92	32
Schaalia odontolytica	11712	2	4	44	7544	9023	128	64	853	176	916	4	1739	60	43	60	152	197	0	501814	64104	392850	140980	904	4901	4422	9694	28	60	7	163	5	132	1982	34	935	10920	2798	20	6315	657	65	56	73	0	1	0	136	102
Streptococcus salivarius	4586	1	2	17	237	513	10	15	349	96	48	1	1517	17	8	2	71	0	2	94989	3930	444778	300088	22	647	732	1226	1	27	0	4	4	29	66	1	8	6004	661	2	791	240	4	35	3	0	0	0	65	7
Veillonella atypica	62956	4	2	102	3670	7012	100	85	4216	52	1663	15	8564	1034	153	50	365	96	0	427788	15600	148866	50550	58	3530	145	590	105	83	2	97	0	249	3824	192	2765	35576	16219	24	13570	3901	328	44	19	4	9	0	377	105
Ralstonia solanacearum	7774	6571	7393	5678	5084	5238	8062	37268	4025	5628	29085	3228	2791	68312	3149	3659	3241	3406	3309	1529	660	6070	14909	1845	1581	708	821	3990	34889	5870	7777	6569	5062	4360	5101	5386	4520	5652	5820	18961	6335	4871	21507	5334	13165	19677	7390	12860	8140
Selenomonas sp. oral taxon 478	3793	0	0	2	55	33	4	8	164	4	31	2	258	9	2	13	19	0	0	112542	9976	477283	80903	26	232	42	917	0	13	0	4	1	0	132	24	40	1765	104	0	1652	107	7	8	4	0	1	0	6	2
Veillonella dispar	69924	6	2	49	16221	12887	563	168	2641	243	2490	6	9546	420	206	85	335	288	2	245220	10966	150500	34345	65	2948	678	2616	34	1202	113	354	3	176	6844	123	1906	35048	21918	54	6684	2543	274	125	24	1	11	0	315	134
Neisseria subflava	132338	19	4	2	29441	14348	1404	272	993	6714	2310	2	2491	4	88	1138	237	0	0	63669	5343	115279	47783	53	38490	21207	72661	3	671	1923	1248	23	139	6906	160	391	16028	64804	355	2666	4606	2	77	359	4	4	0	77	613
Atopobium parvulum DSM 20469	7936	0	0	10	290	3306	7	29	694	0	740	0	1384	0	43	0	24	59	0	231214	50308	189866	69461	72	328	149	63	0	50	7	8	0	2	980	75	722	8351	1707	10	2302	2432	0	26	6	0	8	0	68	81
Prevotella jejuni	299250	39	49	374	13115	20546	59	515	20069	121	9436	297	7101	1238	646	112	629	291	1	12276	1227	16129	4612	120	215	275	1165	340	847	532	459	14	202	5832	768	15028	30822	25077	46	22617	10301	505	51	52	0	15	0	516	922
Staphylococcus haemolyticus	13112	11728	13689	6116	11173	9892	13214	10166	13214	6466	8712	6930	9673	7960	19755	7339	6016	8831	5251	4678	777	16224	44412	594	1591	458	820	7565	11254	9058	10430	10697	9464	6958	9228	8631	9790	12583	15411	10205	6918	7273	14867	5847	9643	12828	7101	7662	7841
Selenomonas sp. oral taxon 136	2916	0	0	2	55	41	1	9	109	1	38	2	170	14	2	0	21	0	0	88942	7909	370384	62240	23	206	24	882	0	2	2	3	0	0	104	8	47	1215	123	0	1392	99	12	1	2	0	1	0	11	0
Campylobacter showae	4838	0	0	0	762	538	8	9	73	202	97	0	456	0	6	59	78	0	0	51426	29514	322507	88483	70	1730	282	983	0	192	13	0	1	0	360	29	13	1481	904	15	265	1056	5	21	63	1	0	1	2	15
Selenomonas sputigena ATCC 35185	3411	0	0	0	205	241	0	21	72	0	22	0	48	0	2	0	19	0	0	56377	10687	380054	43262	15	186	177	218	0	1	0	1	0	0	18	6	13	127	91	3	921	95	0	5	21	0	1	0	24	4
Methylobacterium sp. 17Sr1-43	2	1	3	3	9	5	6	0	6	3	1	3	24	0	16	6	4	13	0	24	13	48	172277	262	320156	23	3	0	10	1	1	2	5	2	1	4	7	8	0	2	2	2	7	0	0	2	1	0	0
Methylobacterium sp. C1	6	2	10	2	25	6	5	10	4	0	15	14	15	2	74	28	13	85	6	3	9	0	409007	41	56114	2	0	1	7	14	10	2	12	2	0	6	6	8	7	0	0	0	0	0	0	0	0	0	0
Eubacterium sulci ATCC 35585	15987	2	6	10	475	5010	18	36	804	2	288	4	1315	213	38	71	45	7	0	246513	18367	117498	37573	69	132	134	424	0	2	2	40	1	0	1012	89	416	5946	919	16	1423	747	95	55	15	1	2	0	42	142
Lautropia mirabilis	2871	0	0	70	155	618	92	36	75	2905	3523	1	213	177	50	302	114	4	0	26682	4334	250903	5456	139	701	102080	1480	2	91	225	474	8	12	5	171	293	2766	14636	61	789	3531	105	30	87	10	0	0	20	223
Streptococcus sp. oral taxon 431	7082	0	0	10	4528	3548	58	84	302	2201	814	39	3327	586	39	60	82	0	1	107101	7766	126803	85645	63	946	4670	4896	2	247	1	57	3	1	2332	17	243	12074	15160	15	856	169	593	18	98	1	0	0	34	70
Prevotella intermedia	101993	25	5	103	10116	5944	58	127	1965	1845	936	5	4794	560	171	1224	375	15	2	20708	3982	32900	5118	540	867	1911	3247	46	582	34	48	6	33	3481	221	626	21006	8030	494	8045	10805	219	95	174	4	10	0	211	270
Veillonella parvula	14665	8	8	47	13064	7946	151	54	606	388	935	16	2984	437	66	115	168	34	1	123614	6892	86265	20608	73	1899	3499	2263	17	737	20	394	2	49	2949	44	600	12789	4764	26	3341	1747	406	199	43	0	5	0	216	44
Selenomonas sp. oral taxon 920	1966	2	0	0	28	21	4	2	38	41	29	0	92	0	6	0	28	2	0	17347	4196	256905	53146	15	141	131	296	0	22	1	3	3	0	64	5	9	330	107	0	319	62	2	3	24	0	0	0	19	7
Selenomonas sp. oral taxon 126	2748	0	0	0	213	82	2	10	153	18	9	0	15	9	8	13	16	0	0	21614	6358	246290	47739	23	192	317	356	0	70	0	3	0	0	200	3	28	371	104	2	1844	93	8	37	86	0	0	0	19	1
Fusobacterium pseudoperiodonticum	9425	4	6	10	1547	3019	44	13	43	62	219	1	285	24	54	72	71	4	0	33591	773	193334	37241	99	4146	1973	3151	1	55	1	103	0	29	1452	4	73	816	7877	35	20	78	14	0	4	0	6	0	6	9
Rothia aeria	142	0	0	0	366	2179	26	4	155	328	163	12	20	0	8	22	40	0	0	47411	473	13655	12959	22	739	215565	1475	2	0	0	0	0	0	1269	2	1	25	54	0	1356	11	0	14	38	0	0	0	0	65
Actinomyces pacaensis	4947	2	0	0	879	3799	28	32	280	306	344	0	3536	11	16	13	9	6	0	84683	21742	132786	14824	60	56	128	146	28	8	0	4	2	1	672	12	107	19387	1635	2	308	340	22	11	2	0	0	0	19	25
Burkholderia pseudomallei 1710a	6060	5549	6706	3276	5195	4798	6353	5029	5966	3116	4174	3173	5090	4073	9480	3652	2814	4257	2557	2159	367	7635	20408	288	800	226	422	3527	5385	4385	4971	5069	4520	3481	4417	4072	4702	5734	7280	4924	3281	3432	7112	2851	4549	6209	3320	3616	3704
Campylobacter concisus 13826	10359	0	0	3	527	1132	4	23	125	96	311	3	509	33	4	12	25	2	1	62582	1891	142265	5530	16	295	98	616	0	68	18	29	0	61	280	31	78	3494	1737	4	444	311	10	8	4	0	2	0	20	16
Lachnoanaerobaculum umeaense	3597	5	0	1	1219	731	3	1	25	20	63	3	33	9	2	15	10	0	0	96729	2973	105418	18524	28	386	241	718	4	2	7	5	2	22	249	6	36	177	303	0	264	67	11	4	4	0	0	0	0	2
Streptococcus mitis	1081	1	12	9	3485	4204	67	25	242	767	364	0	1676	68	252	970	488	10	7	31373	8651	68153	13454	119	350	36962	3356	2	4703	4	3	4	0	2768	101	122	5025	4484	61	3849	478	46	107	218	2	1	0	290	167
Neisseria mucosa	7131	0	0	6	794	1996	45	22	42	319	165	0	1999	1	21	63	195	0	0	6846	2929	104658	2666	27	2442	29821	14427	0	36	158	24	9	5	319	6	16	9618	16782	112	846	209	2	1	17	0	0	1	7	37
Salmonella enterica subsp. enterica serovar Anatum	3750	2619	2870	1238	3100	1535	3363	1725	14	1211	3659	32	14	3579	27	13	33	31	28	315	74049	10615	370	2089	689	849	530	177	1494	2900	4179	1830	1250	94	3024	3061	1519	3169	1905	2631	1030	31	732	156	949	867	865	512	1664
Methylobacterium radiotolerans JCM 2831	16	18	12	6	31	8	4	14	19	0	29	27	31	8	60	31	17	44	22	10	2	9	171633	30	27044	4	3	1	2	5	14	2	19	1	1	12	15	19	32	0	0	0	0	0	0	0	0	2	0
Paracoccus mutanolyticus	3914	3475	4029	1991	3376	2938	3905	3113	3857	1758	2574	2125	2994	2333	6215	2290	1925	2844	1702	1353	227	4601	13073	146	508	146	230	2254	3236	2874	3222	3220	2797	1991	2644	2666	2929	3708	4672	3017	1926	2030	4106	1737	2622	3565	1968	2124	2277
Prevotella scopos JCM 17725	41610	7	1	21	13261	3617	9	72	1058	176	1044	40	6044	592	48	125	177	42	0	7747	520	7396	1501	52	220	259	2801	46	762	28	104	8	212	5879	112	902	23190	6186	27	3981	954	277	27	43	2	0	0	150	98
Haemophilus parainfluenzae T3T1	11685	2	0	125	23894	373	187	34	318	518	1131	0	586	11	51	190	61	0	0	26397	4549	46072	3759	44	4708	6484	7010	4	291	155	752	2	0	1266	2	65	3377	11181	41	1225	790	6	30	179	0	2	0	23	34
Haemophilus parainfluenzae	12546	0	1	148	20948	376	182	44	365	514	1110	0	721	5	55	236	93	0	0	21928	5312	42481	3384	11	3693	7242	6476	1	287	191	817	0	0	1403	0	93	3139	11939	58	1469	1082	0	25	198	0	10	0	19	36
Neisseria elongata	7408	0	0	2	779	738	22	13	69	1887	72	0	192	0	8	37	49	0	0	3589	41277	53287	1532	39	1794	5638	3488	2	90	331	32	9	2	102	5	39	1036	1561	7	182	91	0	5	5	0	0	0	1	18
Neisseria flavescens	28665	3	2	4	6823	3299	353	72	236	1675	407	0	130	5	16	211	88	3	0	11243	1421	26255	10493	10	8307	4719	16888	0	139	368	304	2	32	1574	66	95	1529	11706	78	583	1028	0	16	100	0	0	0	21	144
Campylobacter concisus	5618	3	2	3	347	666	1	7	64	47	172	3	281	15	0	6	16	1	1	33599	2088	88617	4811	22	181	87	437	0	56	21	17	0	7	137	15	38	1756	1330	4	280	208	6	4	14	0	5	0	16	10
Methylorubrum extorquens AM1	4	6	7	6	1	2	1	4	0	2	2	6	2	9	19	12	5	2	14	22	19	17	111109	264	26484	51	2	0	0	4	1	1	2	1	1	3	0	2	4	0	0	2	0	0	0	0	0	0	2
Neisseria gonorrhoeae	3849	1800	2392	1110	1421	1426	2424	814	1090	1265	1073	642	486	892	881	652	640	539	621	935	1701	2779	1017	118	631	831	1054	1005	1205	1438	1364	1233	1460	931	1623	1172	967	1925	1778	1604	1529	784	2044	1159	1586	2151	1605	1856	2128
Ottowia sp. oral taxon 894	11509	4	0	6	154	790	2	2	9	232	173	6	56	1	2	0	0	0	0	1066	9447	106965	2100	42	155	628	46	0	619	2	0	6	4	26	0	21	718	1115	20	3	1	0	0	12	0	1	0	4	12
Prevotella oris	27536	3	0	191	2882	3444	55	460	1354	200	132	6	4584	29	53	298	156	14	2	5308	779	3081	2070	29	170	3003	219	12	221	16	8	22	19	907	61	235	20713	15425	13	7884	7990	14	236	78	2	0	0	131	203
Streptomyces sp. ICC4	100	79	153	110	108	48045	95	112	36	40	178	45	16	262	44	16	34	55	55	26	227	11701	161	29	55	19	41	37	193	113	140	139	70	1913	94	120	118	99	207	143	17	45	9	22	16	27	24	25	34
Streptococcus pneumoniae	1417	0	0	0	1639	1919	21	7	158	367	141	0	546	28	79	716	235	2	1	19281	5195	35656	11211	37	262	14999	1735	0	1692	5	7	5	2	975	49	87	1978	2645	15	1591	212	50	68	84	1	36	0	95	54
Escherichia coli	5237	2855	3606	1632	1900	2043	4070	1288	1801	1978	1410	883	1023	1383	1711	1403	1040	934	1124	404	90	636	1211	177	257	1261	675	1587	1593	2969	1823	1916	2527	1255	2405	1702	1256	1891	2768	2819	2170	1239	4273	1932	2770	3779	2661	3442	3237
Streptococcus australis	1366	2	3	2	1560	717	52	7	62	219	129	1	269	13	9	31	23	0	0	21122	6358	29172	44061	47	419	3772	1437	0	182	0	16	2	3	415	6	28	1241	1876	5	263	85	30	15	27	0	0	0	43	12
Aggregatibacter segnis ATCC 33393	123	18	30	48	353	46	23	57	37	18	70	22	69	49	30	60	18	10	15	3278	47749	58860	426	193	517	1772	617	27	60	117	48	30	32	38	41	41	79	90	36	166	50	14	14	116	18	21	18	137	24
Veillonella parvula HSIVP1	5813	0	0	12	4233	2609	69	6	240	182	387	1	1131	163	22	24	71	6	0	36480	1748	26383	5775	14	582	1288	667	1	314	6	137	2	8	1285	11	202	4080	1829	8	1495	757	167	82	26	0	4	0	77	27
Candidatus Saccharibacteria bacterium oral taxon 488	1561	1	0	0	179	182	0	9	39	0	25	0	28	0	1	24	0	0	0	56600	25929	22916	3000	42	101	492	51	0	10	2	0	0	0	15	17	96	257	43	0	781	68	0	0	2	0	0	0	3	14
Leptotrichia wadei	2806	0	3	0	66	46	2	0	78	2	34	3	203	24	4	4	159	4	0	10696	1246	48948	33342	34	4854	363	1460	2	5	0	15	1	4	370	11	190	1506	230	4	520	50	25	1	1	1	8	0	6	0
Ralstonia pickettii 12D	1677	2080	2238	882	1707	1750	2043	3578	2205	41	2202	2475	1292	3692	3612	1119	1666	5085	2522	763	1667	703	632	5717	1357	856	425	773	3254	2016	1657	2004	4316	1695	2596	2679	1912	1836	2507	65	41	1430	9	22	104	22	31	3	37
Eikenella corrodens	5242	4	0	5	1823	376	6	3	77	130	48	1	144	0	2	20	3	0	0	745	11058	80396	891	9	109	662	317	0	239	25	6	0	3	40	6	17	873	775	4	121	105	1	0	14	0	0	0	3	0
Streptococcus parasanguinis FW213	2603	3	0	3	1614	118	45	0	57	21	94	0	306	3	7	0	8	12	0	40518	1226	20450	28469	7	101	188	132	0	10	0	11	0	2	63	6	57	1411	1673	0	372	158	9	6	2	0	0	0	35	7
Mogibacterium diversum	3430	4	3	0	48	627	0	4	259	0	245	2	78	8	2	4	42	0	0	50887	7943	21306	13052	78	299	75	208	0	0	1	1	0	0	581	1	59	469	409	0	234	380	3	20	0	0	0	0	22	44
Klebsiella variicola	2963	2764	2674	594	2590	556	2979	915	0	1024	3885	7	13	1461	14	2	6	10	12	581	6659	122	199	2246	327	498	540	12	830	3206	3735	599	871	4	2878	2853	843	2910	2181	2100	1144	17	1133	157	1245	1275	1027	157	1468
Neisseria sp. oral taxon 014 str. F0314	1874	2	1	0	334	355	7	20	15	191	51	5	217	0	19	20	15	0	0	1721	1495	8145	851	20	934	33383	2631	1	24	569	20	7	1	58	1	47	1302	1748	5	844	48	0	4	25	0	3	0	2	84
Streptococcus parasanguinis ATCC 15912	2663	0	0	2	1513	132	28	1	84	15	95	0	435	2	6	0	13	0	0	37269	1213	21996	25469	4	92	134	87	0	17	0	13	0	0	51	2	54	1663	1670	1	441	153	15	10	1	0	0	0	33	3
Ralstonia insidiosa	320	213	435	146	235	280	339	475	242	22	335	518	265	586	647	208	357	861	366	1317	8979	613	287	38014	17832	8661	1648	140	419	233	279	295	575	182	303	346	365	330	375	5	12	201	14	6	4	2	7	7	2
Pseudomonas putida DOT-T1E	2244	1860	2153	1075	1665	1550	2099	1512	1945	1148	1261	1065	1331	1226	2577	1189	894	1160	740	660	153	1963	5268	71	322	75	148	1233	1827	1534	1676	1590	1619	1093	1569	1334	1396	1930	2166	1659	1232	1069	2182	1010	1579	2082	1219	1328	1343
Streptococcus sp. A12	1240	0	0	2	1155	297	5	5	25	280	139	0	159	7	2	7	1	0	7	21888	1570	19170	35845	9	333	1315	777	0	10	2	11	0	0	267	7	20	776	824	2	138	37	11	0	18	0	0	1	14	9
Streptococcus parasanguinis	1769	2	4	0	1223	97	26	0	67	10	95	0	272	3	0	2	3	0	0	34621	1247	18817	20958	15	46	66	69	0	4	0	5	0	0	25	1	28	1186	1239	0	298	100	3	16	1	0	0	0	15	0
Streptococcus sp. LPB0220	5587	2	0	16	864	180	77	5	174	19	149	0	342	6	2	6	16	0	0	33691	885	16007	14595	2	112	246	191	2	13	0	10	0	21	124	12	83	1258	3339	2	891	387	1	27	4	1	1	0	80	7
Staphylococcus cohnii	11	1	8	6	2	0	3	4	2	1	2	1	51	3	3	7	0	4	0	94	2058	45	8	35	3	16	1	3	0	4	4	2	8	5	2	0	2	1	23	8	1	0	1	2	0	0	3	2	0
Streptococcus sp. HSISM1	4593	5	0	3	864	164	71	0	166	48	162	0	322	5	2	2	18	0	0	31793	838	14888	15220	10	88	226	204	0	19	0	2	0	9	99	6	71	1291	2692	2	857	370	9	25	2	1	0	0	51	2
Neisseria elongata subsp. glycolytica	3214	0	1	0	389	372	25	8	39	1110	10	4	90	0	9	29	46	0	0	1505	21060	30481	830	18	620	2149	1786	0	47	113	10	1	4	72	1	25	452	605	0	72	64	0	0	2	0	0	0	0	9
Streptococcus viridans	690	0	0	5	859	282	15	7	8	98	63	0	122	6	3	2	8	0	0	14623	986	17419	38741	1	342	763	722	0	17	0	20	0	0	275	3	16	475	505	3	78	44	10	6	13	0	0	0	2	0
Streptococcus koreensis	488	1	0	2	2823	220	2	12	10	65	105	0	70	8	4	12	10	0	0	24240	593	14266	30516	3	351	657	815	0	10	1	40	0	0	779	1	19	410	282	10	37	42	25	4	27	0	4	0	4	6
Schaalia meyeri	984	0	0	1	347	714	1	4	46	17	40	0	155	25	3	0	15	11	0	26097	3907	25576	12559	60	443	323	575	5	22	1	11	1	4	103	5	29	938	165	0	474	115	13	2	1	0	0	0	10	9
Klebsiella pneumoniae	1144	797	19230	182	467	530	509	1374	26	98	758	15	5	1979	18	14	386	33	15	119	6592	77	268	909	378	1141	240	15	1121	517	674	683	274	11	453	1089	1515	3445	15330	240	6	11	12	7	16	7	8593	131	140
Ralstonia pickettii 12J	1355	1530	2070	588	1042	1316	1537	2777	1634	3	1547	1937	600	2502	2469	395	1237	3322	1701	611	1120	518	585	1975	856	603	324	590	2565	1567	1369	1510	3053	1325	2252	1788	1483	1317	1445	0	0	1189	0	0	4	0	0	0	3
Rothia dentocariosa ATCC 17931	22	0	2	1	35	150	0	0	15	13	11	4	0	0	1	20	11	0	4	4274	251	2100	2040	6	378	45302	1063	51	0	0	2	0	0	17575	1	15	30	142	1	172	15	0	4	9	0	0	0	0	10
Xanthomonas citri pv. fuscans	2036	1664	1537	485	1680	608	1919	1055	3	649	2367	7	8	1782	14	3	9	13	4	314	4569	90	292	1368	333	373	361	4	1104	1914	2430	691	634	3	1932	1882	968	1910	1191	1450	624	10	788	169	676	812	553	163	932
Pseudomonas fluorescens	298	269	341	20347	258	295	297	291	9	105	364	14	59	697	14	19	14	24	11	128	328	214	292	184	653	24745	21	5	304	315	338	345	173	6	305	257	283	265	152	360	41	8	45	33	40	35	44	9603	155
Prevotella sp. oral taxon 299 str. F0039	5144	3	0	10	2874	3391	42	174	223	668	1252	2	918	69	265	286	60	0	0	17933	875	8398	2130	5	182	616	832	3	52	866	43	0	11	1193	50	412	3771	5121	197	1537	172	27	111	37	0	0	0	33	74
Streptococcus sp. I-P16	514	1	0	2	2493	177	6	3	16	37	75	0	107	9	0	11	2	0	0	18959	455	13034	25473	5	212	525	733	0	8	2	47	0	0	595	0	14	295	309	1	53	39	4	6	20	0	0	0	4	15
Ralstonia pickettii	945	1129	1727	466	924	1373	1196	2077	1327	24	1163	1416	708	2552	2147	369	1072	3183	1306	473	991	415	435	2741	905	497	272	566	2022	1064	967	1145	2619	941	1368	1497	1086	986	1390	8	13	1003	13	4	23	10	4	0	5
Rothia dentocariosa	7	0	0	1	57	105	2	0	10	10	2	0	0	0	1	0	16	0	3	2698	129	1934	1410	12	228	44377	967	59	0	0	0	0	0	9882	0	7	13	67	9	69	18	0	0	5	0	0	0	0	0
Gemella sanguinis	588	0	0	0	1244	160	76	0	6	4	272	0	64	2	0	23	14	1	0	26611	1198	12096	15572	11	275	597	530	0	36	0	89	0	6	406	3	10	319	1806	4	46	34	2	11	8	0	0	1	0	0
Streptococcus salivarius CCHSS3	437	0	0	0	27	42	7	1	23	2	2	0	161	0	0	0	0	0	0	5191	272	24814	30712	5	32	47	55	0	1	0	1	0	1	8	4	1	606	51	0	68	10	0	2	0	0	0	0	1	0
Neisseria meningitidis	8855	0	0	0	1925	924	129	22	80	591	106	2	92	0	3	43	33	0	0	5045	1902	12804	3774	20	2489	3621	8528	0	55	136	74	5	8	551	15	40	1172	4671	23	250	307	0	5	23	0	0	0	33	45
Bacillus cereus AH676	1378	1294	1397	754	1186	1021	1476	1168	1262	689	1068	828	965	1133	1803	784	852	1085	767	326	102	1157	3058	93	346	82	106	830	1204	1101	1226	1114	1028	722	1087	929	1110	1299	1455	1007	718	836	1152	626	897	1073	730	780	823
Streptococcus sp. I-G2	373	0	0	8	1985	157	7	3	6	45	50	0	41	11	2	4	12	0	0	18566	457	11896	22241	1	233	572	633	0	27	0	59	0	2	505	3	7	289	236	4	63	34	16	11	13	0	4	0	7	3
Porphyromonas gingivalis	9323	0	1	20	651	1571	13	18	120	114	155	3	221	10	13	80	384	1	3	4731	7285	6331	2304	243	64	212	981	4	15	19	9	2	6	215	111	50	985	2620	18	359	220	5	5	27	0	2	0	14	109
Streptococcus mitis B6	250	0	0	3	942	1115	24	2	60	206	93	0	318	6	76	285	118	0	9	9375	1860	17265	3518	19	94	8751	772	0	1079	2	3	0	0	662	14	24	1176	853	8	1039	114	21	32	29	4	0	0	73	43
Gemella morbillorum	99	0	0	0	102	151	0	0	119	18	45	0	72	0	19	18	10	1	0	4186	3948	40927	4771	33	127	585	69	6	7	0	0	2	1	190	4	1	184	617	4	29	90	0	7	6	1	0	0	12	0
Pseudopropionibacterium propionicum	1709	0	2	0	352	601	0	0	17	0	2	0	0	0	48	0	20	0	0	3402	9989	666	377	109	43	37145	272	0	0	0	1	0	0	21	4	2	23	303	30	1118	0	0	0	2	0	0	0	2	39
Prevotella fusca JCM 17724	18326	3	2	13	2947	1099	5	20	426	145	265	6	1650	113	36	53	857	18	0	3332	258	2417	672	40	94	123	851	33	156	13	14	0	21	1399	34	233	5493	1698	28	2320	426	55	14	27	0	4	0	44	43
Streptococcus salivarius JIM8777	262	0	0	4	9	13	2	0	12	3	12	0	98	0	0	0	5	0	0	7626	259	34389	10627	3	110	81	485	0	4	0	0	0	0	4	1	2	230	78	0	119	21	1	1	0	0	0	0	12	0
Streptococcus sp. 116-D4	712	0	2	2	893	730	10	6	63	273	59	1	262	33	35	128	58	0	0	10838	1661	14843	9737	12	169	4062	866	0	451	0	7	1	0	458	16	35	1364	1074	13	521	78	28	11	20	3	0	0	19	16
Actinomyces sp. oral taxon 171 str. F0337	336	0	0	0	217	215	4	4	18	28	49	6	414	2	12	47	9	0	0	1519	1102	541	827	52	398	33834	1543	6	1517	0	93	1	21	545	9	28	3146	4821	7	290	73	0	9	14	0	0	0	0	6
Streptococcus oralis	2427	0	2	6	435	943	35	18	48	299	139	0	581	22	18	42	42	0	0	7402	3329	9117	5285	24	75	4315	1849	2	427	0	2	0	0	335	34	49	2702	7773	31	480	139	13	21	15	0	0	0	29	24
Streptococcus sp. NPS 308	856	2	0	1	427	627	18	8	33	171	111	0	271	10	12	31	51	2	0	8661	5078	11016	6958	40	107	5966	1417	0	130	0	4	2	0	242	14	31	1124	1930	7	189	58	12	11	4	0	0	0	23	10
Neisseria sp. KEM232	6910	13	29	29	163	80	22	41	44	57	21	0	35	25	0	11	3	0	0	736	37163	2374	157	24	96	571	337	0	25	60	44	20	9	20	78	33	317	241	18	55	41	0	8	20	8	7	8	10	7
Prevotella denticola	20575	3	0	247	2265	593	10	34	161	342	131	0	1304	75	18	33	116	8	0	2310	354	1741	531	21	41	439	1063	40	182	7	17	0	27	956	74	102	5491	1756	7	1091	332	50	126	31	0	0	0	43	10
Gemella haemolysans	216	2	0	0	307	223	0	2	37	236	61	0	3	0	32	221	139	0	1	8501	644	10624	1079	9	67	10575	312	0	54	1	4	1	0	74	13	2	742	13722	0	194	20	0	13	16	0	5	0	6	5
Capnocytophaga sp. FDAARGOS_737	3009	1	0	0	710	621	23	1	41	146	110	0	10	0	9	18	9	0	0	8886	587	12013	9337	26	594	335	2274	0	282	0	0	1	16	417	71	35	481	5532	38	559	99	0	6	21	0	0	0	0	19
Streptococcus sanguinis	247	1	1	24	458	484	16	19	63	233	304	0	74	1	0	23	16	3	2	8914	2380	11505	4470	27	128	11764	759	0	26	1	2	7	1	118	22	88	363	1149	0	420	527	4	13	40	0	1	2	3	15
Capnocytophaga leadbetteri	2839	0	0	0	628	537	17	0	31	162	151	0	21	0	16	30	20	0	0	7997	523	11589	9872	22	548	329	2186	0	291	0	2	4	19	373	52	34	530	6336	28	561	97	0	0	11	0	0	0	0	4
Prosthecochloris sp. HL-130-GSB	910	1063	1158	664	1226	785	778	690	650	728	1804	495	399	1362	342	564	652	349	606	48	12	200	850	150	487	133	103	846	1470	715	1366	1415	473	743	841	768	812	672	766	958	402	738	1328	579	719	1306	718	761	728
Campylobacter gracilis	792	0	0	0	40	139	0	8	16	47	48	0	17	0	0	2	1	0	0	2226	23838	13383	3798	9	57	282	87	0	33	0	13	1	0	169	8	2	188	423	2	102	74	0	2	0	0	0	0	6	4
Capnocytophaga gingivalis	13000	4	0	0	2052	825	101	4	61	495	369	0	96	1	4	21	36	0	0	7823	149	4622	3865	17	787	683	1720	2	308	1	2	2	29	2096	8	82	397	2139	32	898	326	3	455	16	1	0	0	16	21
Actinomyces oris	373	0	0	4	161	149	2	7	23	37	37	7	444	4	1	72	9	2	0	1060	433	311	472	37	195	26385	1165	1	1769	0	25	0	21	487	8	27	3687	6472	6	235	45	0	11	11	0	0	0	7	0
Candidatus Saccharibacteria bacterium oral taxon 957	354	0	0	0	51	16	0	3	8	0	17	0	26	0	0	8	0	0	0	10332	27659	4906	902	7	34	42	11	0	4	0	0	0	0	1	1	42	59	19	0	171	11	0	0	0	0	0	0	0	8
Cardiobacterium hominis	87	0	0	0	277	331	9	0	30	8	61	0	0	0	12	4	0	0	0	6513	12148	18475	976	20	15	2503	165	0	3	0	11	0	1	778	0	0	19	210	0	624	6	0	0	10	0	0	0	0	2
Fusobacterium nucleatum subsp. polymorphum	2910	0	1	2	110	171	1	1	25	39	24	0	337	3	6	73	39	0	2	2230	511	28009	2415	17	304	795	139	0	23	0	13	1	7	145	2	6	766	1226	14	24	61	1	5	1	0	0	1	3	2
Streptococcus sp. FDAARGOS_192	198	0	0	2	29	24	1	2	10	5	4	0	61	3	0	0	0	0	0	5435	225	27745	7011	1	50	64	81	0	1	1	1	0	0	4	0	0	159	85	0	99	15	1	7	1	0	0	0	3	0
Streptococcus gordonii	595	4	3	14	521	288	21	33	36	110	50	6	538	16	6	33	27	5	7	8233	1596	10896	7421	18	101	2871	736	2	85	2	11	6	4	1657	14	25	2128	943	4	218	210	8	79	10	7	3	1	51	12
Methylobacterium sp. XJLW	0	0	1	0	0	0	0	0	0	0	2	0	0	0	2	0	0	2	0	2	2	1	35834	29	5262	0	0	0	6	2	0	0	0	0	0	0	0	0	0	0	0	0	0	0	0	0	0	0	0
Burkholderia dolosa PC543	946	856	839	596	838	676	978	653	23	345	1044	30	31	1597	25	20	55	83	71	100	1169	45	601	551	528	364	130	192	745	909	1186	1390	445	13	972	866	700	866	381	955	188	62	262	78	214	210	137	234	487
Streptococcus gwangjuense	347	1	4	2	786	990	10	14	61	203	149	0	292	15	38	175	112	0	4	5036	1685	8186	2582	17	56	6467	607	0	546	0	1	0	0	1102	20	39	879	578	11	868	183	14	16	40	0	2	0	128	19
Methylobacterium sp. DM1	1	0	2	0	0	0	3	0	0	0	4	0	0	0	0	3	0	3	0	12	5	11	26191	92	11587	3	0	0	0	2	2	3	4	0	0	1	1	3	2	0	0	0	0	2	0	0	0	0	1
Actinomyces naeslundii	461	0	4	4	161	115	1	0	7	27	11	0	558	0	1	68	14	0	0	739	308	162	285	35	191	21599	1118	8	1581	0	46	2	21	458	4	22	3356	5151	1	187	47	0	4	12	0	0	0	0	2
Corynebacterium matruchotii	2	1	8	6	0	278	53	14	60	0	0	0	8	0	10	8	22	0	2	4506	11688	909	913	849	621	14959	1524	0	0	0	0	0	2	1	6	0	0	15	2	149	0	0	36	0	0	0	0	2	26
Capnocytophaga sputigena	11585	0	0	4	1459	447	8	21	62	350	255	0	1384	0	7	64	11	0	1	1601	785	3421	1149	19	191	2371	555	1	296	3	131	2	2	328	10	30	3934	3665	10	398	303	0	23	4	0	0	0	5	19
Actinomyces viscosus	247	0	9	0	232	93	7	5	7	35	19	2	228	1	5	3	18	0	4	1320	1922	496	469	30	173	24443	1091	1	736	0	152	2	13	183	3	24	1411	1938	17	190	33	1	0	11	0	1	0	5	2
Streptococcus oralis subsp. dentisani	838	0	0	0	286	471	37	16	58	77	55	1	247	7	7	20	16	0	2	5679	6198	7547	3902	37	72	2859	994	2	192	0	0	2	0	170	14	44	989	1994	9	237	40	21	6	3	0	0	0	23	14
Prevotella denticola F0289	13526	0	0	224	1963	528	22	27	129	388	111	0	782	28	16	95	50	0	0	2054	142	1737	449	9	28	391	1161	21	130	8	10	2	13	348	52	69	3707	1490	2	754	341	18	149	45	0	3	0	40	34
Streptococcus thermophilus	212	0	1	1	74	39	2	2	13	18	6	0	72	2	1	1	1	2	0	5647	269	19024	8234	4	57	158	160	0	8	2	2	1	3	31	2	5	181	119	4	41	44	2	2	3	0	0	0	2	0
Methylobacterium brachiatum	4	0	6	0	2	0	3	4	2	3	2	0	0	2	2	28	0	2	4	16	36	12	22415	164	11102	19	14	1	3	2	1	0	4	0	1	0	2	8	10	0	0	0	1	0	0	0	0	0	0
Veillonella rodentium	1692	0	0	0	668	562	3	6	61	13	52	0	280	42	5	3	9	0	0	15963	622	8491	2133	7	180	60	131	2	14	0	24	0	0	163	3	27	557	368	5	157	70	25	23	0	0	4	0	2	2
Methylorubrum extorquens	4	0	0	0	1	0	7	0	0	2	0	1	0	0	0	1	0	7	1	5	3	4	23857	90	9293	9	4	0	1	0	2	0	0	1	1	0	0	1	0	0	0	0	3	0	0	0	0	0	0
Streptococcus oralis subsp. tigurinus	1987	0	0	3	272	389	14	12	30	87	38	0	214	9	2	23	14	0	0	4997	2528	6973	4400	20	88	2249	853	0	109	0	0	0	0	147	16	65	1048	2202	6	208	64	8	7	7	0	0	0	17	6
Streptococcus cristatus ATCC 51100	194	1	0	1	137	160	5	1	9	38	28	1	35	2	4	15	7	3	2	6291	5176	6833	8178	19	241	2320	1110	0	31	2	1	0	3	54	29	10	219	227	2	297	11	2	20	5	0	0	0	13	9
Methylobacterium mesophilicum SR1.6/6	2	1	4	0	5	17	3	5	0	0	5	0	5	0	11	0	0	0	1	45	12	62	21154	125	10753	8	1	0	14	0	2	0	2	2	0	2	4	1	8	0	1	0	0	0	0	0	0	0	0
Leptotrichia sp. oral taxon 212	2702	0	0	3	579	575	10	4	21	56	40	2	135	10	2	4	14	5	2	1037	2162	3264	3277	25	11893	1084	595	2	59	7	30	1	19	404	6	12	486	2567	10	94	91	5	1	8	1	0	2	6	7
Bacillus sp. BD59S	87	72	160	138	210	155	112	192	6	21	162	8	7	164	13	1	15	10	9	4641	85	21	119	34	74	66	27	8	191	183	268	126	81	5	100	123	197	158	20813	16	16	10	15	2	9	11	10	26	23
Streptococcus equinus	142	0	0	1	26	27	1	0	8	32	2	0	21	0	0	0	0	0	0	4979	270	21160	3988	0	12	61	77	0	2	0	1	1	0	17	1	1	129	58	0	46	36	0	1	1	0	0	0	8	0
Methylobacterium durans	0	2	0	5	6	2	4	3	1	2	1	6	20	1	0	4	4	9	0	10	15	52	14562	281	15969	26	2	0	6	2	0	0	0	0	0	0	4	1	2	1	0	0	0	0	0	0	0	0	0
Streptococcus pseudopneumoniae IS7493	162	0	1	2	374	549	1	0	28	90	31	0	70	6	31	206	86	0	36	3533	957	9377	2500	10	53	4507	338	0	411	0	0	0	2	278	9	14	382	444	6	569	64	9	39	17	1	0	0	22	14
Sphingomonas taxi	14	0	0	0	6	3	6	2	3	0	5	0	0	0	1	1	0	8	2	28	5	37	6668	29	23513	45	18	0	0	0	1	0	0	2	0	0	5	0	6	0	0	1	1	0	0	0	0	0	0
Prevotella enoeca	7996	2	0	9	695	635	10	18	172	271	121	1	638	50	14	234	37	6	0	2007	703	2148	876	100	96	247	253	4	69	1	3	0	2	239	22	83	2163	550	1	872	293	30	2	84	2	2	0	19	25
Faecalibacterium prausnitzii	46	14	1	18	33	34	3	6	13	9	14	14	24	9	1	7	4	6	11	15684	865	10862	1375	1	19	27	25	11	6	12	6	8	5	30	10	14	21	18	8	31	30	6	4	5	2	8	2	3	6
Aggregatibacter aphrophilus	316	11	13	18	283	32	12	22	29	5	26	14	6	11	13	16	16	7	13	1467	11398	12079	291	31	197	1568	275	11	19	21	38	9	11	20	6	12	65	194	18	93	34	3	13	17	7	8	9	31	17
Mogibacterium pumilum	367	1	0	4	39	112	1	2	13	8	7	1	3	8	1	5	15	0	3	8749	946	14466	2018	14	31	30	108	0	3	0	4	4	3	74	4	4	34	40	0	10	20	0	2	0	1	1	2	0	3
Pauljensenia hongkongensis	416	0	0	2	83	246	2	0	10	2	21	4	69	2	0	0	11	1	0	8629	1570	8104	3781	48	131	3436	237	0	7	2	5	0	2	83	7	23	324	71	0	159	41	2	0	2	0	0	0	5	1
Sphingomonas sp. FARSPH	0	0	2	2	2	2	23	0	4	0	2	10	13	0	18	5	0	14	4	15	47	3	6169	57	21682	76	14	3	2	3	0	0	2	2	0	6	0	0	4	2	0	1	0	0	2	0	1	0	13
Polynucleobacter necessarius	525	305	249	68	380	74	441	87	4	172	498	2	17	121	5	3	2	9	5	105	901	126	1779	301	32	81	91	264	82	316	564	9120	95	2	394	381	106	384	217	289	162	4	102	17	140	125	101	22	220
Methylorubrum extorquens CM4	2	0	0	0	3	0	0	0	0	0	0	0	16	3	4	0	0	0	2	2	0	0	22408	51	5260	5	1	0	0	2	0	0	5	0	0	0	0	0	0	0	0	0	0	0	0	0	0	0	0
Cutibacterium acnes	219	93	162	32	188	196	48	98	41	50	219	175	262	207	807	144	172	1172	104	3030	4674	837	614	2971	333	7206	426	95	154	66	100	106	54	62	75	75	169	110	151	88	20	92	13	18	32	12	28	20	42
Prevotella intermedia ATCC 25611 = DSM 20706	5927	0	0	4	576	334	1	6	133	67	37	0	742	29	7	96	48	0	0	786	160	1802	171	57	73	143	188	1	14	11	2	2	0	377	10	17	2587	572	21	596	810	8	8	5	0	0	0	9	18
Ralstonia mannitolilytica	308	345	652	143	375	450	664	863	423	37	445	467	432	917	744	264	457	1269	460	251	723	220	154	1767	648	380	140	182	841	488	425	540	1049	437	576	465	504	385	635	15	4	331	2	2	20	6	12	0	11
Streptococcus oralis Uo5	1029	0	8	8	202	500	17	3	30	119	48	0	315	7	3	26	18	0	0	3440	1863	4460	2513	16	25	2334	1020	0	157	0	1	0	0	155	13	39	1251	3596	9	294	86	4	14	3	0	0	0	19	12
Filifactor alocis ATCC 35896	389	0	0	0	69	136	3	6	22	19	2	0	101	0	14	117	72	0	1	2718	858	5090	2576	50	95	121	177	0	8	0	2	0	0	17	6	3	306	48	2	62	9	0	2	0	0	0	0	4	8
Streptococcus oralis ATCC 35037	905	0	0	10	174	567	16	4	26	98	35	2	264	3	7	21	9	0	0	3191	1491	3872	2244	26	39	2139	1078	0	151	0	0	0	0	130	19	18	1598	4541	11	234	120	13	7	2	0	0	0	18	15
Parvimonas micra	5909	0	2	0	366	549	16	22	133	12	3	0	606	3	2	22	52	6	0	4588	1474	4230	1555	26	54	381	68	2	8	0	2	3	1	53	4	9	822	28	6	60	7	0	0	8	2	2	0	8	1
Treponema sp. OMZ 804	7687	0	0	12	617	936	1	11	156	109	32	2	576	0	17	313	97	0	0	1421	536	1269	88	351	231	739	568	0	3	0	1	0	1	116	222	5	2718	773	16	730	675	0	5	82	0	0	0	11	22
Haemophilus haemolyticus	956	1	1	8	1463	891	11	1	26	36	51	0	56	4	112	37	57	0	1	1385	2137	3657	308	14	354	5962	743	4	22	12	36	2	5	69	16	37	217	1004	11	711	204	1	12	6	0	1	2	106	8
Sphingomonas paucimobilis	4	2	32	68	30	54	929	22	3	13	4	28	76	12	71	234	10	89	52	10	37	15	2067	3965	7384	401	45	9	22	13	17	7	48	0	34	60	40	8	99	4	0	1	6	8	14	0	0	4	599
Methylobacterium sp. WL1	1	2	0	3	2	8	5	2	2	0	4	1	0	1	24	13	0	6	1	6	11	13	14647	117	8927	20	6	3	5	0	0	2	7	0	1	7	10	2	7	0	1	0	0	0	0	2	0	0	0
Methylobacterium sp. AMS5	1	0	0	0	0	0	2	1	0	0	0	2	14	0	4	2	0	2	0	4	0	21	15169	95	8488	7	2	0	0	0	0	0	10	0	0	0	1	0	0	0	0	0	0	0	0	0	0	0	0
Streptococcus vestibularis	134	0	0	0	41	23	0	1	14	6	5	0	17	0	5	0	0	0	0	3590	254	13451	4632	7	14	334	75	0	12	0	0	0	0	33	1	3	146	129	0	49	24	3	1	0	0	0	0	9	0
Sphingomonas sp. PAMC26645	0	12	4	0	5	3	3	8	6	0	1	1	4	10	8	10	0	15	0	36	12	40	5081	29	17351	46	8	0	2	2	2	2	0	0	7	0	3	0	9	0	0	0	0	8	0	0	0	0	0
Streptococcus cristatus	171	0	0	1	108	108	10	2	18	24	11	0	71	0	0	1	15	0	2	4242	4383	5325	4859	17	142	957	265	0	10	0	0	2	0	46	9	0	182	214	0	106	10	3	3	3	0	0	2	7	4
Methylobacterium aquaticum	3	0	0	0	11	9	37	8	3	0	6	4	63	1	26	2	2	8	8	12	18	9	14033	122	6757	35	10	0	2	6	2	0	5	0	0	10	17	2	1	2	0	3	0	0	2	0	1	0	0
Sphingomonas insulae	0	1	4	0	2	3	6	2	3	3	2	7	0	2	1	38	0	15	0	8	19	7	4551	31	16043	42	5	2	0	2	0	0	1	0	0	3	0	0	1	0	0	4	0	3	0	0	0	0	2
Streptococcus sp. 1643	557	0	0	7	166	329	18	12	16	76	72	2	166	0	12	15	5	0	0	2915	1258	4494	2326	4	54	1497	698	0	115	0	2	0	0	88	5	20	937	2996	5	157	37	4	4	1	0	0	0	9	6
Sphingomonas sp. NIC1	0	0	0	0	4	1	30	2	0	2	9	0	0	1	2	3	10	5	0	6	12	9	3965	43	15139	24	5	1	0	0	1	0	1	0	0	1	0	0	4	0	0	1	0	0	0	4	0	0	5
Methylobacterium currus	1	3	0	1	1	6	47	0	1	0	4	1	23	3	13	12	0	10	0	11	4	21	12377	134	6277	24	6	0	0	12	1	0	9	0	0	2	4	0	6	3	1	1	0	0	0	0	0	0	0
Fusobacterium periodonticum	1293	0	0	0	87	158	1	4	2	3	14	0	7	3	11	4	4	0	0	1997	55	10554	2930	6	244	99	113	2	12	0	5	0	4	103	2	4	55	640	0	2	4	0	0	0	0	0	0	2	1
Sulfolobus acidocaldarius	462	423	445	365	328	588	564	475	0	141	446	1	0	1338	0	1	2	0	0	19	102	18	127	197	374	223	41	3	505	434	547	726	334	0	601	376	449	419	131	577	31	1	15	41	39	27	27	147	232
Fusobacterium nucleatum	4464	3	1	3	339	195	7	20	27	97	26	0	349	1	5	76	48	0	1	720	390	7333	1067	22	127	403	83	0	8	0	5	2	3	62	2	4	550	274	4	11	79	0	8	8	1	1	0	5	3
Fusobacterium nucleatum subsp. animalis	5246	1	3	2	89	189	16	15	183	452	16	1	280	4	33	84	49	1	1	694	184	6198	792	10	139	748	91	4	0	2	8	2	5	148	3	25	634	758	6	7	81	0	8	2	1	2	1	0	0
Treponema sp. OMZ 838	4351	0	1	0	399	646	1	18	134	11	22	2	144	0	13	54	113	0	0	1997	711	2138	159	217	162	305	553	8	4	0	0	3	2	68	159	6	563	633	12	313	502	0	1	47	0	3	0	7	3
Neisseria cinerea	4276	2	1	2	461	242	28	8	13	130	35	0	17	2	2	13	13	0	0	1269	506	3025	1052	13	655	1038	1423	0	24	15	12	0	3	100	1	13	372	1912	14	88	87	0	0	8	0	0	0	24	7
Haemophilus influenzae	772	4	26	103	919	341	1	10	355	18	49	2	17	2	107	187	126	1	0	902	1568	2696	229	227	238	2337	497	3	16	34	32	4	4	167	8	14	151	641	30	375	73	1	8	16	3	1	0	44	3
Neisseria lactamica	2275	0	0	0	650	242	10	5	30	165	37	0	43	0	3	33	16	0	0	1399	728	4934	834	4	810	958	1074	0	13	39	17	1	0	168	2	6	201	1243	3	54	64	0	0	8	0	0	0	3	7
Methylobacterium sp. 4-46	4	1	1	1	5	6	8	1	0	1	3	1	0	2	4	19	2	18	2	58	13	110	8551	121	8384	19	9	1	3	2	0	2	2	2	2	1	4	2	4	0	0	0	5	1	1	1	0	0	0
Streptococcus mutans	140	0	0	3	35	33	0	0	7	3	0	0	7	4	1	0	5	1	0	2491	181	11394	2154	0	4	51	36	0	7	0	1	1	0	22	0	1	50	39	0	7	7	0	0	0	0	0	0	3	3
Treponema denticola	11533	4	1	0	228	942	2	16	2	7	16	1	245	6	4	97	137	0	0	132	42	80	68	65	60	399	113	1	0	0	0	1	0	10	76	1	622	216	0	87	833	0	0	39	0	1	0	0	9
Haemophilus parahaemolyticus	97	2	0	2	577	21	1	0	18	5	18	0	1	0	1	70	190	0	0	256	212	796	38	6	61	8211	943	0	0	17	2	0	0	2	4	111	15	19	5	957	1	0	12	115	0	0	0	20	0
Pseudomonas putida	81	50	55	25	84	24	20	94	60	36	78	281	978	55	756	604	73	1298	175	488	1389	325	198	184	6129	516	53	38	32	200	51	17	137	23	26	58	77	84	174	5	0	11	8	19	83	1	10	7	35
Streptococcus sp. HSISS3	104	0	0	0	30	28	0	0	3	2	4	0	39	4	0	1	0	0	0	1807	159	11253	2120	0	21	34	41	0	1	0	0	0	1	6	0	5	75	93	0	25	18	0	2	1	0	0	0	0	0
Streptococcus sp. HSISS2	100	0	0	0	11	15	0	0	3	2	0	0	24	0	0	0	1	1	0	3111	95	7582	3592	1	32	61	310	0	0	0	0	0	0	2	0	2	98	54	0	32	14	0	0	0	0	0	0	0	0
Corynebacterium segmentosum	16	23	4	7	15	86	137	2	90	9	2	17	3369	5	13	9	91	163	0	7759	1055	68	119	157	4	558	41	3	6	4	8	2	0	3	4	2	1	1	4	4	2	0	4	0	4	0	1	331	347
Salmonella enterica subsp. enterica serovar 1,4,[5],12:i:-	293	130	426	352	202	228	193	196	23	62	479	195	129	279	15	24	265	204	200	68	28	66	177	197	42	264	20	204	457	156	422	575	224	34	423	382	667	254	557	411	93	169	56	47	37	68	71	57	31
Arabia massiliensis	43	43	3	1	2	4	2	6	388	13	1	0	1	4	1	335	1	2	0	60	90	196	105	1	5	4	2	1	3	5	3	5	13281	0	2	2	5	5	2	15	4	2	0	1	0	1	1	3	1
Tannerella forsythia	732	0	0	3	53	363	5	2	15	33	14	0	336	2	0	103	71	0	2	729	2417	2303	782	21	71	842	184	0	7	3	0	0	0	22	4	4	1481	919	0	291	64	0	0	0	0	0	0	2	55
Bacteroides heparinolyticus	767	2	0	0	258	8381	18	7	25	44	16	0	77	0	2	8	7	0	0	734	229	1000	190	4	4	19	50	0	13	5	0	4	2	39	100	13	191	109	11	137	19	0	0	1	0	0	0	1	9
Streptococcus suis	214	2	0	2	141	112	7	6	8	39	16	0	26	7	0	5	2	0	1	3710	336	3864	4043	0	43	298	150	0	26	2	2	2	1	42	4	11	289	214	1	43	26	4	1	5	0	1	2	5	5
Lachnospiraceae bacterium oral taxon 500	119	9	15	6	43	43	3	4	4	17	16	2	9	7	2	12	35	1	0	2174	171	4785	432	4	9	45	128	2	11	3	9	10	5	13	5	8	78	31	9	22	22	3	0	0	3	2	2	1	3
Streptomyces sp. ICC1	254	190	315	235	262	250	263	282	2	91	197	11	7	642	5	9	2343	13	17	15	290	6	51	73	197	60	20	28	187	260	669	415	130	6	293	271	295	251	113	290	21	16	12	24	29	21	36	95	134
Streptococcus sp. oral taxon 064	788	0	1	6	95	275	8	2	24	52	29	0	186	4	1	15	12	0	0	2305	583	2724	1194	7	36	855	470	0	121	0	6	0	0	89	6	9	729	1916	1	126	66	0	7	3	0	0	0	8	5
Prevotella dentalis DSM 3688	1531	0	0	0	200	1399	3	1	68	202	30	0	90	2	9	58	22	0	0	2333	649	1911	2088	11	34	55	233	3	17	3	0	3	3	113	5	57	377	141	10	278	79	3	1	10	0	1	0	10	17
Sphingomonas sp. AAP5	2	5	10	0	6	17	18	9	4	2	11	8	9	4	22	7	12	0	7	43	21	64	2927	54	9964	77	12	1	7	12	8	4	6	1	8	8	10	1	6	0	0	8	1	0	1	0	0	0	2
Streptococcus sanguinis SK36	44	0	0	2	77	157	7	3	22	101	106	0	3	0	2	14	19	0	0	2251	568	2743	893	4	51	4351	208	0	2	0	1	0	0	48	5	13	90	385	0	192	156	1	1	13	0	0	0	0	8
Leptotrichia sp. oral taxon 498	157	0	1	1	15	4	0	0	9	0	4	0	6	1	2	0	14	0	0	261	396	6315	4889	5	449	58	38	0	0	0	0	1	0	9	0	4	47	58	2	208	8	1	1	0	0	0	0	0	1
Sphingomonas sp. LK11	5	2	2	0	1	1	26	5	1	17	0	1	1	2	11	10	0	14	2	26	41	13	2747	71	9666	107	5	5	0	1	0	0	5	0	2	4	5	4	8	0	0	0	2	8	6	2	1	0	13
Anabaena sp. YBS01	395	293	356	39	359	61	378	85	0	135	551	4	3	94	5	8	1	9	4	57	720	11	19	207	30	13	73	2	61	366	440	50	127	1	415	375	55	373	300	285	143	3	146	16	160	147	109	15	195
Porphyromonas asaccharolytica DSM 20707	258	0	0	6	193	203	7	2	24	44	14	0	96	0	12	38	22	0	0	4385	1801	2962	858	10	21	53	130	0	2	10	0	0	1	71	7	12	224	423	5	48	10	0	0	10	0	0	0	1	0
Bacillus cereus m1550	7	5	11	5	6	6	5	3	6	16	18	8	43	12	7	28	7	4	13	1	8	0	7	4	15	7433	3939	8	57	295	4	21	7	12	5	5	12	10	10	19	8	22	8	9	13	10	15	6	22
Herbaspirillum huttiense	31	11	143	8	94	7	27	51	22	12	144	37	287	18	251	182	17	99	35	177	201	95	37	37	8831	442	14	108	5	44	9	18	150	22	4	26	85	23	91	37	3	5	18	9	22	3	13	1	10
Paraglaciecola sp. L1A13	325	332	215	143	248	164	301	231	83	303	252	193	68	838	146	102	109	89	115	10	7	24	5	25	54	38	35	69	140	238	334	305	258	38	176	170	224	204	365	429	208	61	385	162	241	283	265	245	325
Eikenella exigua	699	0	0	0	168	117	1	0	17	7	8	0	30	0	0	22	0	0	0	126	1449	8150	121	6	119	125	91	0	18	2	0	0	0	7	2	2	147	86	0	31	12	1	0	0	0	0	0	1	0
Serratia sp. 3ACOL1	348	284	364	251	260	327	323	267	0	81	281	0	0	810	0	0	0	0	0	9	146	15	76	54	246	73	20	0	279	336	316	371	137	0	301	233	323	298	55	499	13	0	8	13	14	15	19	94	154
Methylobacterium phyllosphaerae	0	0	0	4	2	3	0	1	0	0	5	2	0	3	1	0	3	0	3	45	4	2	9212	25	2240	0	0	0	0	0	0	0	0	0	0	0	0	4	0	0	0	0	0	0	0	0	0	0	0
Mesorhizobium sp. NIBRBAC000500504	0	0	2	2	0	0	0	1	0	0	0	0	4	0	0	0	2	2	4	9	51	3	85	1376	533	7961	1306	0	1	0	0	0	0	1	0	2	0	1	2	0	7	0	0	0	0	0	0	0	0
Streptococcus intermedius	456	0	0	594	663	73	7	2	62	12	3	0	244	0	2	7	16	0	0	1559	872	1042	1287	6	28	229	45	0	3	0	0	0	0	25	0	5	624	1120	0	184	11	0	8	0	0	0	0	8	2
Legionella pneumophila	285	185	233	256	279	185	182	220	138	148	286	169	82	219	115	112	194	148	152	59	11	138	207	51	102	23	38	261	259	230	256	274	167	132	170	199	213	180	169	245	82	138	254	114	117	260	156	127	128
Sphingomonas sp. HKS19	0	2	0	0	0	0	1	5	7	1	4	2	4	0	6	8	3	2	1	14	10	18	2374	25	8295	56	10	0	0	2	2	2	8	2	0	0	1	1	20	0	0	4	0	0	1	0	0	0	1
Methylobacterium nodulans ORS 2060	31	0	0	2	2	3	12	0	2	2	0	1	0	0	7	27	1	0	2	8	12	35	5353	106	5089	20	2	0	1	2	1	3	3	2	2	0	1	4	4	0	2	0	0	0	0	0	1	0	0
Actinomyces sp. oral taxon 414	251	0	0	0	86	77	3	2	15	3	11	0	6	1	0	0	2	0	0	1612	1915	738	565	107	57	3052	1109	0	83	0	8	0	0	129	0	0	115	150	2	88	17	0	0	10	0	0	0	6	9
Sphingobium cloacae	0	0	1	0	1	8	22	0	2	0	9	0	1	0	8	0	0	2	4	11	17	10	2043	82	8215	22	1	1	0	0	0	0	1	0	0	0	1	0	6	0	0	0	0	4	2	0	2	0	12
Bradyrhizobium sp. SK17	4	2	6	4	14	11	0	4	7	1	28	5	36	11	58	72	12	89	21	78	156	17	178	6503	507	2141	327	4	2	8	2	11	28	7	1	10	9	10	29	2	4	7	3	1	2	0	0	0	2
Aggregatibacter aphrophilus NJ8700	96	0	0	0	96	17	0	0	5	0	5	0	0	0	2	7	2	0	0	626	3304	5249	118	14	80	445	90	0	0	3	6	0	0	5	2	1	15	93	2	25	10	0	0	2	0	0	0	9	2
Pseudomonas aeruginosa	179	71	105	2389	162	39	44	69	106	65	196	199	532	58	513	485	35	793	136	283	342	746	104	187	288	117	23	41	33	96	54	30	151	44	19	81	89	110	293	26	10	9	5	8	20	10	13	3	28
Dialister pneumosintes	2614	2	1	2	252	87	0	4	4	89	2	0	610	1	0	46	5	1	0	381	337	487	399	11	56	64	15	0	2	1	0	0	1	11	4	13	1174	286	0	8	7	0	6	0	1	0	0	0	0
Sphingomonas sp. LMO-1	2	5	4	0	0	1	1	0	0	0	4	1	4	0	14	6	0	2	1	8	4	28	2234	32	7788	44	1	3	0	0	2	1	0	1	0	0	1	2	4	0	0	0	0	0	0	0	0	0	2
Sphingomonas melonis	2	0	0	0	0	3	895	2	0	2	8	4	0	2	4	20	4	8	0	21	22	67	1969	126	6784	34	5	5	0	8	0	0	6	0	0	2	7	9	14	0	0	0	0	0	2	1	0	0	8
Streptococcus anginosus	484	0	0	12	108	82	6	2	184	15	1	0	58	2	0	20	36	0	0	2685	401	2151	1612	2	11	589	81	0	36	0	0	1	0	23	5	10	251	178	1	29	4	3	2	3	0	0	0	65	0
Schaalia cardiffensis F0333	80	0	0	0	29	59	0	0	2	0	4	0	46	2	0	0	4	0	0	3899	1319	2543	1040	8	25	69	72	0	0	0	0	0	2	9	0	0	386	25	0	39	6	1	4	8	0	0	0	0	8
[Eubacterium] eligens ATCC 27750	96	0	1	0	14	20	0	0	2	18	0	0	0	0	1	0	0	0	0	4892	252	3778	564	0	4	5	18	1	0	0	0	0	0	6	1	2	6	11	0	11	1	2	0	1	0	0	0	1	2
Methylorubrum extorquens PA1	0	0	0	0	0	0	0	1	0	2	0	0	0	0	0	0	0	2	0	8	2	1	6957	16	2740	1	1	0	0	1	2	0	0	0	0	0	0	0	0	0	0	0	0	0	0	0	0	0	0
Sphingomonas panacis	0	5	2	0	1	1	0	4	0	2	2	5	3	4	7	4	4	6	10	23	43	15	2077	31	7222	39	15	2	4	2	9	1	6	6	0	5	0	2	3	4	0	4	1	2	2	0	0	0	1
Butyrivibrio proteoclasticus B316	79	0	0	0	8	14	2	0	1	0	3	0	15	1	0	0	2	3	0	3565	78	5423	260	1	0	2	4	0	0	0	2	0	0	10	0	1	2	4	2	6	1	0	0	0	0	0	0	0	0
Bradyrhizobium sp. BTAi1	3	2	17	2	11	1	14	2	2	1	8	20	34	6	2	12	0	18	8	41	39	32	492	3383	979	3555	661	8	0	13	3	0	2	4	0	11	18	3	2	0	0	1	0	2	2	0	0	0	0
Helicobacter pylori	9	1	2	0	2	6	3	5	0	6	3	2	1	3	6	5	2	2	1	92	18	107	35	5	6	8	2	3	2	5	8	6	2	10	2	2	700	8081	1	4	4	3	1	3	2	2	5	1	4
Xanthomonas oryzae pv. oryzae	1	0	0	0	0	0	1	1	1	1	0	0	10	3	2	0	0	1	0	4	4	27	12	2	5	5706	2680	2	0	33	2	6	1	1	0	0	0	1	3	0	0	0	0	1	0	0	0	0	1
Sphingomonas koreensis	3	0	9	0	3	0	13	0	0	2	8	12	26	0	5	26	3	28	0	9	44	11	1745	189	5884	209	32	0	0	1	0	0	7	3	0	3	0	2	12	0	0	0	2	0	3	0	0	0	6
Capnocytophaga endodontalis	1708	3	0	0	198	98	1	7	7	44	26	0	112	1	6	3	14	0	0	565	285	823	2273	9	72	346	109	4	49	0	1	2	0	83	0	14	428	649	4	89	59	0	7	6	0	0	2	2	10
Neisseria polysaccharea	961	0	0	0	283	94	11	2	5	56	29	3	27	0	1	7	4	0	0	738	311	2034	366	2	285	509	868	0	4	6	6	0	1	61	0	2	182	847	4	34	45	0	0	2	0	0	0	2	11
Leptotrichia sp. oral taxon 847	226	1	0	0	12	10	0	0	3	0	4	0	3	5	0	0	2	0	0	183	166	4675	2115	2	359	84	28	0	0	0	2	0	0	12	0	8	38	40	0	240	8	11	0	0	0	0	0	0	0
[Clostridium] saccharolyticum WM1	21	0	0	1	4	6	0	0	0	1	0	0	2	0	6	2	0	0	0	3551	197	3792	545	2	20	6	13	1	7	2	0	0	0	12	0	0	1	1	1	8	11	0	0	0	0	0	1	0	0
Sphingomonas hengshuiensis	0	2	0	0	9	0	0	1	8	0	4	1	11	0	4	6	0	11	2	24	4	47	1707	89	5829	234	49	0	2	3	3	1	2	1	2	7	3	5	2	0	0	4	2	0	1	0	0	0	0
Fusobacterium hwasookii	287	1	0	0	15	31	0	4	5	35	3	1	6	0	12	5	4	0	0	540	213	5474	361	7	98	262	44	0	3	0	0	0	1	22	1	0	44	157	1	0	2	0	0	0	0	0	0	0	0
Acinetobacter johnsonii	44	67	50	46	134	35	12	104	73	7	145	345	998	54	930	1047	96	1140	176	6	133	26	9	85	110	44	6	13	47	127	42	28	131	41	19	48	156	133	177	0	1	7	1	5	6	0	3	0	14
Methylobacterium terrae	0	1	4	0	2	4	41	2	0	5	1	6	8	2	9	4	6	15	1	19	12	15	3558	98	3913	21	3	0	0	4	0	0	14	2	4	0	6	0	5	2	0	4	0	0	1	1	0	0	2
Bradyrhizobium erythrophlei	64	107	129	155	150	137	125	164	73	77	175	133	53	181	114	104	91	124	127	68	33	38	429	363	433	171	44	133	166	103	144	180	91	59	101	143	160	145	107	142	91	64	57	49	86	91	98	66	105
Leptotrichia trevisanii	336	0	1	3	33	31	2	0	19	0	8	2	57	0	1	2	13	1	0	363	263	3383	1035	1	633	620	169	0	5	0	3	2	1	36	4	6	95	169	1	55	13	1	0	1	0	2	1	1	1
Cupriavidus oxalaticus	130	104	150	43	99	68	115	70	1	51	111	14	9	179	20	5	19	10	4	124	202	97	125	168	164	87	36	7	87	84	141	146	54	15	114	86	79	130	87	84	28	4	35	3	40	28	13	17	56
Anaerostipes hadrus	25	0	1	1	1	11	1	0	0	0	0	0	0	2	0	3	0	1	0	3517	92	3397	423	0	9	2	10	0	3	0	0	0	0	1	1	0	2	2	1	2	5	1	0	0	2	0	0	0	0
Butyrivibrio fibrisolvens	29	0	3	2	12	19	1	1	4	7	7	0	0	5	0	1	1	0	0	3343	179	3347	411	0	1	3	9	2	2	0	0	0	3	13	2	1	7	12	0	9	4	0	1	0	0	1	2	1	0
Stenotrophomonas maltophilia	38	19	18	17	47	26	45	34	66	14	101	31	205	15	105	194	19	207	35	314	633	492	150	108	3464	249	30	5	19	145	15	18	35	28	8	32	25	52	34	13	9	7	2	0	7	6	12	0	6
Methylobacterium sp. 17Sr1-1	0	0	0	2	2	3	43	0	0	0	5	3	0	1	36	5	0	0	6	13	3	21	3307	101	3637	24	2	0	3	3	0	1	2	1	2	0	5	1	9	3	2	5	0	2	0	0	0	0	0
Caulobacter sp. FWC26	51	28	226	24	116	40	69	31	44	43	176	112	654	39	345	471	21	239	53	28	88	63	2478	100	445	91	28	39	19	96	50	22	74	48	31	76	73	44	81	41	6	13	34	27	25	15	37	4	5
Bosea sp. AS-1	0	0	2	0	2	0	0	1	0	0	2	0	0	0	2	3	0	6	1	1087	3961	177	259	615	371	623	98	0	0	2	0	0	1	0	0	0	6	0	0	0	0	0	0	0	1	0	0	1	0
Olsenella sp. oral taxon 807	100	0	0	0	2	2	0	0	0	3	0	0	2	0	0	0	1	0	0	1473	2557	1130	656	16	13	821	71	0	2	0	0	0	2	4	0	0	10	3	0	23	8	0	0	0	0	0	0	0	0
Lachnospiraceae bacterium GAM79	45	27	24	49	32	51	40	25	30	12	28	16	17	26	14	30	20	21	34	2902	163	2141	413	4	13	8	8	40	26	23	24	22	21	23	36	24	36	33	19	40	33	17	18	16	26	21	33	16	24
Sphingomonas sp. Cra20	1	0	2	0	2	3	2	1	0	0	3	1	0	12	0	7	0	0	0	71	18	129	1345	92	4856	269	46	0	0	0	0	0	3	0	0	0	1	2	2	0	0	0	0	0	0	0	0	0	0
Campylobacter curvus	64	0	0	2	12	19	1	2	1	5	2	0	54	0	0	0	0	0	0	842	366	3774	1159	0	11	5	25	0	35	0	0	0	0	10	0	0	192	4	0	5	13	0	0	2	0	0	0	3	0
Sphingomonas sp. LM7	2	0	0	0	1	0	0	0	0	0	0	0	4	0	4	0	0	1	1	7	5	9	1452	96	4790	322	51	0	4	0	0	0	0	0	1	0	4	0	0	2	1	0	0	2	6	0	0	0	0
Caulobacter segnis	72	32	251	17	151	50	87	99	59	40	291	135	964	70	575	593	58	423	116	34	16	58	67	170	218	156	21	56	30	178	39	30	121	74	43	109	132	47	94	64	22	18	35	13	59	31	29	6	21
Leptotrichia buccalis C-1013-b	112	0	0	1	15	46	1	0	3	0	4	0	20	9	4	1	18	3	1	184	388	3392	945	17	462	582	181	0	7	0	2	0	1	49	0	2	22	51	0	14	6	0	1	1	0	0	0	0	0
Bacteroides fragilis	569	4	4	1	109	205	4	14	24	23	56	2	52	13	5	17	5	10	1	604	162	671	2255	2	48	17	36	10	26	3	11	19	6	35	4	29	169	85	3	93	27	8	7	4	1	4	4	1	1
Haemophilus pittmaniae	294	0	0	1	745	14	4	3	6	11	47	0	21	1	2	30	1	0	0	1149	470	2105	104	2	84	272	241	0	9	5	24	0	0	39	1	10	124	350	1	41	31	0	1	7	0	0	0	0	0
Sphingomonas sanxanigenens DSM 19645 = NX02	6	0	0	2	5	0	24	6	0	0	4	0	21	2	2	5	0	17	3	8	20	19	1380	121	4595	67	23	3	1	0	0	0	0	0	0	2	2	3	2	0	1	4	4	0	0	0	0	0	6
Prevotella ruminicola 23	1133	0	2	4	121	184	1	1	38	33	21	0	52	0	2	1	0	0	0	1438	397	1190	366	5	20	27	54	0	12	2	0	0	3	92	2	21	159	151	1	248	30	1	1	7	0	1	0	4	3
Actinomyces sp. oral taxon 897	94	0	0	1	40	20	5	0	3	5	5	0	0	0	0	0	11	0	0	1568	1841	710	616	130	51	839	69	0	22	0	1	0	0	35	0	0	45	113	0	33	12	0	0	5	0	0	0	0	0
Streptococcus pyogenes	124	14	14	14	59	52	16	24	6	23	14	0	25	35	1	2	0	2	0	1525	143	2288	1087	11	15	67	32	1	26	14	19	11	8	20	22	16	120	59	16	33	6	0	0	1	1	6	1	3	5
Leptotrichia shahii	196	0	1	0	5	17	0	0	1	0	8	2	7	1	2	0	3	10	0	391	87	3184	1585	2	388	78	76	0	0	0	6	0	0	43	0	9	94	53	0	12	8	2	0	0	0	0	1	0	0
Bacteroides zoogleoformans	375	0	0	2	85	698	0	0	17	74	12	0	36	16	1	3	14	0	0	1110	1480	977	413	21	9	23	49	1	4	0	0	0	1	27	5	2	102	104	0	93	31	2	1	1	0	0	0	6	2
Porphyromonas cangingivalis	266	0	0	2	70	164	4	0	11	14	16	0	28	1	7	0	1	0	0	1627	708	1732	438	3	7	23	82	0	2	2	0	0	6	24	3	7	129	265	3	42	8	0	0	0	0	0	0	2	5
Staphylococcus epidermidis	125	44	46	22	11	110	16	6	51	14	7	0	3400	10	16	66	7	16	8	321	240	124	48	76	8	234	12	5	72	2	12	2	3	30	1	0	18	8	458	204	12	3	3	0	12	7	1	1	12
Streptococcus equi subsp. zooepidemicus	155	0	0	0	36	31	1	2	6	5	10	0	27	0	2	0	0	0	0	2074	143	2327	679	6	5	93	21	0	6	1	0	0	3	15	0	3	89	32	0	25	5	0	0	2	1	0	0	0	0
Aggregatibacter aphrophilus ATCC 33389	88	0	0	0	59	8	0	0	4	0	7	0	0	0	0	1	0	1	0	309	2169	2744	82	7	60	217	67	0	0	0	1	0	0	12	0	0	16	36	4	8	3	0	0	0	0	0	0	7	0
Hungatella hathewayi WAL-18680	16	2	1	0	8	5	2	14	4	8	2	7	0	6	0	0	4	0	3	2737	144	2186	644	0	4	1	8	4	10	5	4	19	6	5	7	8	8	6	7	7	2	1	1	6	5	2	5	0	3
Sphingomonas sp. XS-10	3	0	0	0	0	0	2	0	1	0	2	2	16	0	0	15	3	18	0	9	8	8	1319	19	4387	108	17	0	0	1	0	0	3	0	0	0	2	0	0	0	0	0	0	0	0	1	0	0	0
Alloprevotella sp. E39	251	0	0	2	167	281	2	2	17	97	21	0	1	0	1	11	4	0	0	1417	206	1144	572	4	10	39	92	0	9	6	1	0	8	132	1	24	45	87	5	131	78	0	0	11	0	0	0	9	2
Fusobacterium nucleatum subsp. nucleatum	941	0	0	4	23	61	3	1	1	8	2	0	108	1	1	14	17	3	0	272	62	2825	281	8	49	105	20	0	3	0	0	0	0	18	1	0	98	105	6	3	13	0	0	0	0	1	2	4	1
Caulobacter vibrioides	48	27	185	27	138	25	75	65	73	20	215	106	743	48	381	542	46	335	68	17	34	18	370	110	449	117	19	45	21	132	21	29	78	46	16	41	131	42	74	30	7	15	41	20	26	14	15	4	17
[Clostridium] scindens	9	0	1	2	2	5	1	0	0	1	2	0	2	0	2	0	0	0	0	2795	129	2410	174	0	1	2	2	0	0	0	0	0	0	1	1	0	36	3	1	3	1	0	0	0	0	0	0	0	0
Acinetobacter haemolyticus	126	74	119	105	111	110	117	108	2	53	121	3	4	317	23	12	1	14	4	24	63	50	26	71	63	95	24	0	154	97	147	139	47	0	91	89	102	82	21	191	7	1	5	3	5	7	5	66	69
Porphyromonas crevioricanis	248	0	2	0	89	139	2	0	1	25	6	0	43	0	2	15	7	0	0	1466	545	1124	281	2	5	36	61	1	10	0	1	1	0	14	11	11	210	127	1	40	12	1	0	2	0	0	0	1	1
Enterococcus faecium	160	79	80	76	107	62	92	141	7	49	121	17	12	298	16	5	12	15	15	311	184	195	161	67	17	125	15	6	36	93	140	48	45	5	94	78	38	109	84	69	44	13	32	14	43	36	48	35	47
Leptotrichia hofstadii	202	0	0	1	10	17	0	0	19	1	2	0	49	2	4	0	3	0	0	294	291	2196	941	8	283	453	119	0	10	1	3	1	1	13	0	4	73	81	1	46	4	0	0	2	0	0	0	0	0
Pseudobutyrivibrio xylanivorans	47	0	0	2	5	16	0	0	5	2	3	0	3	0	0	0	0	0	0	2736	135	1854	360	1	7	2	4	0	0	0	0	2	0	8	1	0	19	3	0	7	2	2	0	0	0	0	0	0	1
Fusobacterium hwasookii ChDC F174	233	1	2	0	3	27	2	1	6	11	5	0	4	2	0	1	1	0	0	394	269	3488	299	10	40	120	18	0	0	0	0	0	5	7	1	0	26	96	1	3	0	0	0	0	1	0	0	0	0
Curtobacterium flaccumfaciens pv. flaccumfaciens	3	0	5	0	0	3	4	0	1	0	2	2	0	0	0	0	0	0	2	85	16	88	17	3015	1093	698	76	1	0	2	0	0	0	0	0	0	0	0	0	3	0	0	0	0	0	0	0	0	0
Leptotrichia hongkongensis	675	0	2	6	15	19	0	1	4	0	26	0	318	0	2	0	2	1	0	206	95	1302	453	3	267	228	45	0	13	0	15	1	0	43	0	24	462	223	8	10	12	4	1	1	0	1	0	1	1
Clostridium botulinum	191	75	88	70	62	71	95	42	62	53	63	51	55	79	56	43	61	61	46	272	79	336	402	25	45	25	18	67	59	229	82	48	59	50	52	48	69	69	61	110	56	55	114	39	64	99	61	68	74
Bradyrhizobium sp. 6(2017)	0	6	8	4	4	5	4	8	3	1	6	11	4	9	24	61	6	8	1	40	103	9	315	3769	238	168	21	0	6	0	4	0	0	5	1	6	6	3	10	0	1	6	1	1	1	0	1	0	0
Streptococcus sp. HSISS1	15	0	0	1	4	0	0	0	8	0	0	0	0	0	0	0	0	0	0	692	19	3143	867	2	4	5	12	0	0	0	0	0	0	3	0	0	12	18	0	10	2	1	1	0	0	0	0	0	0
Haemophilus sp. oral taxon 036	184	0	0	2	249	263	1	0	3	2	10	2	10	0	59	27	2	0	0	388	420	1006	69	7	93	792	132	0	7	5	19	4	0	23	11	29	49	171	1	135	38	0	7	3	0	0	0	20	0
Pseudomonas putida NBRC 14164	0	0	3	0	5	0	0	3	2	5	3	11	21	0	14	7	0	30	2	136	261	60	15	61	3702	335	14	2	6	0	2	8	0	0	0	0	3	4	2	0	0	2	0	1	1	0	2	0	0
Methylobacterium oryzae CBMB20	0	0	0	0	4	0	0	0	0	0	0	0	1	0	0	0	0	0	0	0	0	0	3840	10	844	0	0	0	0	0	0	0	0	0	0	0	0	1	0	0	0	0	0	0	0	0	0	0	0
Treponema denticola OTK	2778	0	0	0	92	292	2	2	1	0	7	0	94	0	0	22	56	0	0	59	13	50	34	18	11	81	40	0	0	0	0	0	0	1	29	1	241	73	0	26	366	0	0	15	0	0	0	0	0
Komagataeibacter rhaeticus	77	64	123	94	115	119	87	96	0	79	87	0	3	199	0	0	1	2	0	2	19	4	26	134	149	188	50	1	103	100	170	122	51	1	92	65	93	71	17	163	7	2	8	5	5	12	10	71	100
Barnesiella viscericola DSM 18177	151	0	0	0	64	106	2	0	6	22	16	0	36	0	0	9	0	1	0	1176	574	1280	431	4	29	23	52	0	1	0	0	0	3	37	0	2	45	105	2	47	7	0	0	2	0	0	0	0	2
Megasphaera stantonii	287	2	4	1	5	40	2	2	7	0	10	6	48	5	0	0	3	0	0	1235	589	646	621	0	30	1	5	0	14	0	0	0	9	25	0	24	424	42	0	68	10	1	2	0	0	0	0	4	0
Trueperella pyogenes	44	0	0	0	10	13	0	0	0	2	1	0	0	0	0	0	0	0	0	1296	534	2091	295	16	7	24	17	0	0	0	0	0	0	10	0	0	32	15	0	5	4	0	0	0	0	0	0	0	0
Desulfomicrobium orale DSM 12838	2	0	0	0	3	0	0	0	0	2	0	0	0	0	0	0	0	0	0	24	2498	41	1241	14	127	4	351	0	0	0	0	0	0	0	0	0	0	0	0	1	41	0	0	0	2	0	0	0	0
Mageeibacillus indolicus UPII9-5	37	0	0	0	1	6	0	0	0	0	0	0	2	0	0	1	0	0	0	1495	156	2298	229	0	2	11	1	0	0	0	0	0	0	0	0	6	6	1	0	11	5	0	0	0	0	0	0	1	0
Treponema denticola H1-T	2953	2	0	0	63	187	1	0	1	0	0	0	20	0	0	16	40	0	0	57	16	10	17	20	10	106	39	0	0	0	0	0	1	1	17	5	114	53	0	18	305	0	0	3	0	0	0	0	2
Lactobacillus fermentum	76	63	61	73	73	56	49	82	48	32	107	24	20	259	31	20	33	35	22	113	15	85	44	9	29	9	7	34	157	73	143	65	27	61	56	66	42	67	67	73	26	49	29	19	30	18	43	27	26
Acinetobacter baumannii	71	40	56	31	39	44	1668	19	38	34	33	17	66	39	50	84	22	87	21	43	142	71	46	9	8	12	8	38	53	57	36	47	47	28	59	34	37	37	58	31	35	22	52	43	37	71	50	55	48
Actinomyces israelii	57	0	0	0	37	21	0	0	1	1	0	0	17	0	0	0	2	0	0	1933	165	611	845	5	10	236	25	0	13	0	0	0	0	32	1	7	34	45	0	38	7	0	0	0	0	0	0	0	1
Sphingomonas ginsengisoli An et al. 2013	0	0	0	2	0	1	0	1	0	1	1	0	1	6	4	12	0	1	0	31	14	10	842	23	3298	15	4	0	0	0	0	0	0	0	1	0	4	1	0	0	0	0	1	0	0	0	0	0	0
Sphingobium yanoikuyae	11	4	9	0	34	10	7	11	3	77	18	13	42	2	39	65	12	65	22	32	166	50	584	50	2190	32	7	7	3	37	8	7	17	9	0	8	15	4	31	11	1	0	78	56	90	4	6	11	116
Sphingomonas indica	0	2	0	1	0	1	0	1	2	0	1	0	0	2	13	3	8	22	0	9	10	29	856	11	3184	22	6	0	2	0	0	1	1	2	0	2	10	0	0	0	0	0	0	1	0	1	0	0	0
Delftia tsuruhatensis	21	46	67	27	96	16	35	17	27	32	101	77	202	52	269	235	18	287	72	51	60	30	32	41	1090	118	4	19	9	46	25	21	56	12	33	50	61	33	116	11	6	20	44	25	41	6	2	4	42
Streptococcus milleri	865	0	0	2	55	51	0	4	31	14	2	0	104	0	0	1	0	0	0	511	162	653	398	3	7	192	24	0	5	0	0	0	0	8	0	0	331	383	0	24	3	0	7	0	0	0	0	16	0
Dolosigranulum pigrum	9	0	2	0	1	3	0	0	0	4	0	0	2	0	0	0	5	2	1	3669	3	77	152	0	2	4	3	1	0	1	2	0	2	3	2	0	2	7	0	23	1	0	0	1	0	1	2	1	0
Capnocytophaga sp. oral taxon 878	417	1	0	0	117	94	3	0	3	36	12	0	6	1	3	0	0	0	0	742	61	770	364	14	70	125	158	1	47	0	0	0	0	101	4	8	95	347	8	73	39	0	31	8	0	0	0	0	3
Actinomyces sp. oral taxon 848 str. F0332	183	0	0	0	12	51	0	0	0	1	54	0	0	0	5	0	0	0	0	1162	334	283	209	19	16	564	212	0	92	1	0	0	0	262	0	1	18	15	0	6	2	0	0	0	0	0	0	0	0
Sphingobium sp. YG1	0	0	0	0	1	0	2	0	0	15	14	3	16	0	12	24	10	5	5	16	27	19	811	20	2856	39	11	2	0	4	0	0	0	0	3	2	2	4	1	0	1	0	0	2	0	3	0	0	4
Neisseria chenwenguii	500	0	0	0	65	33	2	0	3	18	10	0	8	0	0	2	0	0	0	424	458	768	142	2	97	282	208	0	6	11	1	0	0	9	0	1	115	364	2	21	8	0	0	0	0	0	0	0	1
Clostridioides difficile	219	3	3	4	50	54	6	6	2	7	5	2	9	4	3	2	5	3	0	1388	55	1308	207	6	15	20	11	4	7	3	4	5	0	4	0	1	23	43	7	30	16	6	3	3	1	5	3	5	7
[Eubacterium] cellulosolvens 6	19	0	1	0	6	3	0	0	2	3	3	0	0	0	0	1	0	0	0	1726	82	1460	474	0	2	9	5	0	0	0	0	0	0	1	0	0	7	13	1	3	2	0	0	0	0	0	0	1	1
Actinomyces slackii	59	0	0	0	50	33	0	0	0	10	4	1	13	0	0	1	3	0	0	1088	243	477	340	11	29	1015	62	0	43	0	3	0	0	21	0	0	86	92	1	35	5	1	0	0	0	0	1	0	0
Aggregatibacter actinomycetemcomitans	78	0	0	0	72	5	0	0	8	1	6	0	0	0	12	35	16	0	0	207	1324	1575	67	4	43	121	100	2	0	4	0	0	0	2	5	1	9	21	0	19	3	0	1	2	0	0	0	12	0
Fusobacterium hwasookii ChDC F206	46	0	0	0	15	9	0	0	0	5	0	0	19	0	0	0	0	0	0	123	262	2916	138	4	40	40	11	0	0	0	0	0	0	21	0	0	19	92	0	0	2	0	0	0	0	0	0	0	0
Sphingomonas sp. C33	1	2	1	1	0	0	3	0	0	2	3	3	0	0	0	0	0	0	0	3	7	62	860	16	2636	41	11	3	0	2	0	0	12	1	0	0	0	2	0	0	1	0	1	0	1	0	3	0	4
Blautia sp. SC05B48	29	0	0	0	2	11	0	0	4	1	3	0	1	0	0	0	0	0	0	1685	95	1343	382	2	7	9	10	0	0	1	0	0	1	8	0	1	8	4	0	9	2	0	0	0	0	0	0	0	0
Actinomyces radicidentis	76	0	0	0	37	23	2	1	0	3	8	1	11	0	0	0	0	3	1	1041	228	723	440	2	20	612	62	2	6	0	1	1	0	13	0	4	60	103	4	49	3	0	0	0	0	0	0	0	0
Legionella israelensis	59	53	107	50	74	91	73	78	67	37	115	35	45	78	74	33	45	62	53	12	10	54	73	15	44	9	18	67	76	41	122	106	48	70	56	61	67	63	50	72	27	43	104	37	35	52	47	57	33
Treponema denticola AL-2	2364	0	0	0	43	187	0	0	0	0	9	0	38	0	0	16	26	0	0	34	13	43	15	11	10	67	38	0	0	0	0	0	0	3	20	3	145	54	0	23	233	0	0	12	0	0	0	0	4
Streptococcus pluranimalium	50	0	0	0	35	14	0	0	1	15	14	0	15	4	0	1	0	0	0	1082	116	994	876	2	21	48	45	1	1	0	1	0	0	14	0	0	80	61	0	9	3	1	0	1	0	0	0	0	0
Moraxella osloensis	20	0	6	1	19	14	5	25	22	20	23	8	78	21	101	119	4	181	30	170	642	233	83	293	87	669	49	29	24	78	14	12	23	8	5	9	15	32	10	7	2	64	9	32	19	2	1	10	44
Lachnospiraceae bacterium Choco86	14	1	0	1	0	10	0	0	2	0	3	0	0	1	0	0	0	1	0	1968	83	1116	280	0	2	2	4	0	0	0	0	0	2	5	1	0	6	4	2	5	1	2	0	0	0	0	0	0	1
Fusobacterium nucleatum subsp. vincentii	1223	0	1	0	66	52	2	5	0	7	0	0	61	1	2	19	12	0	4	129	133	912	158	5	41	46	15	0	2	1	3	0	0	20	0	0	99	30	0	2	13	0	0	2	0	0	0	0	0
Cupriavidus taiwanensis	54	44	63	32	39	43	51	28	6	9	69	6	4	76	16	23	13	24	14	161	202	229	225	206	302	89	16	8	42	63	59	73	33	5	45	60	46	65	35	38	6	7	16	2	11	16	16	15	16
Capnocytophaga haemolytica	2700	0	0	0	35	25	0	0	1	19	3	0	1	0	0	1	0	0	0	200	89	187	34	3	14	11	21	0	1	1	0	1	0	12	0	0	10	24	0	22	8	0	1	0	0	0	0	1	4
Sphingopyxis macrogoltabida	9	5	5	0	4	0	1	0	2	0	6	3	0	5	8	12	0	13	3	23	56	51	758	17	2316	42	9	1	0	1	1	0	10	1	0	1	0	0	21	0	0	0	0	2	4	0	0	0	5
Sphingopyxis sp. QXT-31	24	17	26	21	18	30	21	24	11	5	18	13	22	27	27	6	8	22	30	3	51	15	491	11	1740	9	10	26	46	19	13	18	7	12	16	45	34	12	24	34	15	9	6	11	18	10	5	20	11
Neisseria lactamica 020-06	401	0	0	0	82	51	2	0	2	15	12	0	6	0	0	0	0	0	0	257	193	945	173	0	87	277	224	0	2	6	4	1	1	34	0	0	70	282	0	16	18	0	0	3	0	0	0	0	0
Anaerobutyricum hallii	32	0	0	0	4	13	1	0	5	1	0	0	5	0	0	0	0	0	0	2103	89	856	224	0	2	3	5	0	0	0	6	0	1	2	0	4	11	7	0	7	1	0	0	0	0	0	1	0	0
Treponema denticola H-22	2260	0	0	0	51	179	0	2	0	1	2	0	21	0	12	31	26	0	0	26	19	25	6	15	15	76	41	0	0	0	0	0	0	0	8	8	140	36	0	33	154	0	0	4	0	0	0	0	1
Streptococcus himalayensis	72	0	0	0	23	15	1	0	1	4	0	1	27	0	0	1	0	0	0	1024	64	927	885	0	13	54	38	0	0	0	0	0	0	12	0	3	58	47	1	7	1	0	0	0	0	0	0	0	0
Amphibacillus xylanus NBRC 15112	56	78	62	105	83	79	64	53	29	47	85	46	47	86	42	55	50	44	31	111	5	85	18	12	15	15	8	67	74	56	86	50	53	56	76	61	60	73	57	80	45	61	43	29	50	44	48	40	40
Blautia producta	29	0	0	1	9	13	2	0	1	3	0	0	0	0	0	0	0	0	0	1645	53	1207	308	0	3	5	4	0	0	0	1	0	0	3	0	0	7	8	0	5	4	0	0	0	0	1	0	0	0
Sphingomonas wittichii RW1	0	0	0	0	2	2	3	2	2	0	2	0	0	0	6	0	0	0	0	15	14	63	706	18	2426	28	5	0	0	3	0	0	4	0	0	0	1	0	1	3	0	0	0	0	0	0	0	0	0
Herbaspirillum seropedicae	18	1	80	20	68	13	17	20	16	9	202	32	168	13	198	156	11	77	18	81	35	49	123	10	1223	41	2	8	20	27	7	14	69	6	7	14	88	11	13	19	3	5	28	6	6	3	11	1	2
Sphingomonas sp. MM-1	2	0	0	0	3	1	3	0	0	0	3	1	6	0	1	2	0	0	0	6	12	10	767	28	2370	41	15	0	4	3	0	0	0	1	0	2	1	4	0	2	0	0	0	0	0	0	0	2	0
Paraprevotella xylaniphila YIT 11841	142	0	0	0	73	113	0	2	4	29	12	0	1	1	0	10	2	0	0	839	188	782	537	1	3	11	34	0	4	1	1	0	0	56	2	14	34	40	0	47	10	0	0	2	0	0	0	0	0
Caulobacter flavus	19	18	110	9	56	27	44	29	27	11	135	86	301	21	215	210	24	198	41	19	18	24	96	243	291	255	60	24	7	57	11	5	48	27	13	28	55	29	31	30	9	15	9	9	30	6	9	3	13
Streptococcus constellatus subsp. pharyngis	516	0	0	2	17	35	0	2	2	5	0	0	148	4	0	1	2	0	0	558	136	867	320	3	23	104	12	0	0	0	0	1	0	2	0	0	201	170	2	12	6	1	11	0	0	0	0	0	0
Tannerella forsythia 92A2	342	0	0	0	59	69	2	0	12	22	20	0	29	0	0	8	22	0	0	89	422	862	97	1	3	149	42	0	0	1	0	0	1	8	1	9	238	138	0	86	10	0	0	1	0	0	0	4	3
Alistipes communis	44	0	0	0	43	45	5	0	4	8	4	0	3	6	1	0	0	0	0	849	275	899	379	8	77	8	39	0	1	4	0	0	4	35	5	5	37	64	100	17	14	0	0	0	0	0	0	0	1
Streptococcus sobrinus	61	0	0	0	25	14	0	0	1	10	0	0	9	3	0	0	1	0	0	816	77	1215	754	0	4	35	29	0	1	0	0	0	0	20	0	1	33	28	0	3	0	0	0	0	0	0	0	0	0
Herbinix luporum	24	0	2	0	10	16	2	1	2	2	3	0	2	0	3	0	2	1	0	1261	100	1379	249	0	5	2	7	0	1	0	0	1	1	7	4	1	7	6	0	3	2	1	0	3	0	3	0	0	0
Pyrolobus fumarii 1A	54	51	60	90	64	75	55	76	49	42	69	45	37	101	32	42	68	58	48	6	0	4	5	7	21	6	15	67	72	56	74	66	54	43	61	76	101	81	54	78	42	39	47	22	38	44	44	27	52
Aerococcus sanguinicola	3	1	0	0	3	3	0	0	0	2	3	0	0	1	0	0	0	0	0	2084	71	664	255	0	0	17	8	0	2	0	0	0	0	6	0	0	5	9	0	8	5	0	0	0	0	0	0	0	0
Neisseria meningitidis 053442	644	0	0	0	111	91	3	0	6	17	6	0	9	0	0	0	12	0	0	197	53	871	202	1	133	100	210	0	0	3	3	0	0	55	0	2	38	176	6	12	9	0	0	3	0	0	0	0	6
Olsenella uli DSM 7084	24	3	1	0	0	33	0	0	0	0	0	0	0	0	0	0	0	6	0	434	331	741	641	1	19	59	15	0	1	0	4	0	2	2	0	0	31	3	2	136	9	0	0	0	0	0	0	0	0
Neisseria animalis	362	0	0	0	53	28	6	0	8	18	11	0	18	0	0	14	0	0	0	328	296	635	156	0	84	230	191	0	3	8	2	0	0	19	0	2	77	326	1	19	21	0	0	0	0	0	0	5	0
Leptotrichia goodfellowii	131	0	1	0	14	24	3	9	0	0	3	0	20	1	0	8	5	0	0	81	48	1755	280	0	363	101	18	0	1	0	4	3	2	13	1	3	11	66	0	17	12	2	0	6	0	0	0	0	0
Blautia producta ATCC 27340 = DSM 2950	13	0	0	0	0	2	0	0	0	0	0	1	0	0	0	0	0	1	0	1753	48	1095	122	1	0	0	4	0	0	0	0	0	0	1	0	0	2	3	0	0	0	0	0	1	0	0	0	0	0
Lachnospiraceae bacterium KM106-2	58	0	1	0	6	3	0	0	3	6	0	0	1	2	2	0	1	0	0	1508	62	1279	55	0	4	1	2	1	0	1	0	0	1	2	0	0	5	8	1	8	3	0	2	1	0	0	0	0	0
Streptococcus urinalis	50	1	0	0	18	19	2	0	0	4	4	0	14	2	0	1	4	0	2	1276	57	695	667	0	24	32	21	2	1	0	0	1	0	7	1	0	40	31	0	6	4	0	0	0	0	0	0	0	0
Actinomyces howellii	65	0	0	0	24	21	0	0	0	0	0	0	21	3	6	0	0	3	0	756	231	487	306	2	30	668	42	0	32	1	2	0	0	24	0	3	54	65	1	48	5	0	0	1	0	0	0	0	0
Fusobacterium nucleatum subsp. animalis 4_8	397	0	0	0	5	9	0	2	14	41	0	0	39	0	6	12	3	0	0	73	109	1849	76	4	6	54	9	0	0	0	0	0	0	7	1	0	72	84	1	0	11	0	0	0	0	0	0	0	0
Neisseria brasiliensis	421	0	0	0	87	36	3	0	4	19	16	0	17	1	5	11	5	0	0	375	195	522	169	0	86	178	208	0	8	16	1	0	0	24	1	1	85	267	0	11	20	0	0	4	0	1	0	1	1
Bosea sp. Tri-49	1	0	0	0	2	2	2	7	0	0	5	0	8	0	5	5	0	8	1	14	32	47	121	780	520	1170	194	1	0	1	0	0	2	2	0	0	3	1	1	0	0	0	1	0	1	3	0	0	0
Roseburia hominis	7	0	0	0	3	8	0	1	0	1	0	0	8	0	0	0	0	0	0	1386	137	841	510	1	0	3	4	0	2	3	0	0	0	3	0	0	7	5	0	1	3	0	0	0	0	0	0	0	1
Lachnoclostridium sp. YL32	10	0	0	0	3	4	0	0	2	2	10	0	0	0	0	1	0	0	0	1759	83	648	255	1	2	2	4	0	1	0	2	1	0	6	1	0	12	4	0	1	3	1	0	1	0	4	0	0	0
Lachnoclostridium phocaeense	32	0	1	0	5	7	0	2	0	0	0	0	0	0	0	0	0	0	0	1954	34	391	371	0	1	5	6	0	0	0	0	0	0	10	1	0	1	6	2	9	6	0	0	0	0	0	0	0	1
Glaesserella sp. 15-184	50	42	66	50	68	57	35	32	28	26	57	40	26	75	26	55	28	42	17	32	182	167	9	3	20	62	13	35	78	48	49	58	47	32	36	52	64	74	36	56	57	25	20	23	30	30	30	26	29
Actinomyces sp. Chiba101	27	0	0	1	27	10	0	0	4	1	4	0	1	3	0	0	0	0	0	661	202	315	314	5	18	885	66	1	14	0	4	2	0	15	2	3	30	45	0	24	9	0	0	1	0	0	0	0	0
Streptococcus agalactiae	45	0	0	0	17	15	0	1	3	4	0	2	10	0	0	0	0	0	0	1025	63	929	358	2	6	58	13	2	16	0	1	0	0	2	4	0	24	63	0	9	3	0	0	0	2	0	0	1	2
Sphingosinicella sp. BN140058	1	2	5	0	1	0	2	0	3	1	7	0	0	1	0	1	0	3	0	12	7	37	609	17	2000	29	5	0	0	0	0	0	3	1	2	4	2	0	1	4	1	2	0	0	0	0	0	0	1
Acidovorax sp. KKS102	18	21	33	2	34	22	40	41	20	10	40	38	123	83	146	131	36	232	41	288	147	99	50	143	56	15	4	18	30	33	14	24	44	4	14	26	32	25	57	3	3	12	6	11	3	0	0	1	2
Collinsella aerofaciens	25	0	0	0	1	13	0	0	0	1	1	0	10	0	1	0	0	3	0	1073	174	828	392	4	1	8	2	0	0	0	0	0	0	1	0	5	26	16	0	8	8	0	0	0	0	0	0	2	0
Streptococcus pneumoniae Hungary19A-6	13	0	0	0	43	55	2	0	0	15	9	0	15	0	0	45	1	0	0	354	79	855	206	0	6	421	35	0	47	0	0	0	0	32	0	2	42	19	0	61	6	0	0	1	1	0	0	1	3
Fusobacterium sp. oral taxon 203	392	0	0	3	33	26	0	2	2	7	1	0	30	0	8	18	8	0	0	141	40	1439	139	3	17	72	17	0	0	1	2	0	1	34	0	0	39	31	0	1	4	0	1	1	0	0	0	0	0
Lachnospiraceae bacterium KGMB03038	20	0	0	0	9	8	0	0	3	0	2	0	0	1	0	0	0	0	0	1815	47	511	245	0	3	6	6	0	0	0	2	2	0	1	0	0	0	3	0	4	2	2	0	0	0	5	0	0	0
Gemella sp. oral taxon 928	26	0	0	1	14	7	0	0	0	15	0	0	4	0	1	1	0	0	0	1638	101	709	36	0	0	5	8	0	0	0	2	0	0	0	0	1	22	19	0	5	0	0	0	0	0	0	0	0	0
Tannerella forsythia KS16	116	0	0	1	21	73	3	0	3	20	11	0	20	0	0	33	0	0	0	79	472	493	160	8	21	143	28	0	0	1	0	2	0	5	0	6	218	176	0	54	7	0	0	0	0	0	0	0	14
Tannerella forsythia 3313	200	1	0	0	3	67	0	0	10	159	5	0	38	0	5	7	17	0	0	97	360	388	100	5	10	144	18	0	0	0	0	0	1	7	2	4	305	154	1	67	42	0	8	2	0	0	0	0	4
Enterococcus faecalis	39	35	36	35	47	37	30	27	23	29	26	33	52	47	30	26	14	15	21	601	42	253	113	16	17	21	10	31	36	31	44	39	25	21	30	42	53	54	12	35	34	24	14	16	21	25	22	19	19
Megasphaera elsdenii	141	1	1	0	8	48	1	4	8	1	3	0	26	3	1	0	0	0	0	525	301	704	395	3	24	0	2	0	9	2	0	0	0	15	0	8	190	7	0	27	2	0	0	0	0	0	0	1	1
Bacillus cereus m1293	78	72	103	51	44	47	88	26	54	40	40	16	25	49	16	15	40	11	52	5	29	21	5	5	7	17	4	62	68	43	55	52	65	21	49	43	41	63	51	83	27	52	26	47	42	59	53	31	89
Butyrivibrio hungatei	45	1	0	0	9	6	0	0	1	2	0	1	0	1	2	1	0	0	0	1282	69	981	135	1	3	2	10	2	2	1	1	0	0	2	0	1	5	5	1	10	2	0	0	1	0	0	0	0	0
Caulobacter rhizosphaerae	24	7	56	5	45	23	21	16	26	8	87	32	299	12	125	229	17	108	20	7	12	12	95	195	275	235	40	17	24	52	11	10	49	19	14	28	50	12	36	30	9	4	11	12	5	10	10	2	3
Streptococcus merionis	27	0	0	0	13	18	1	0	3	12	17	0	26	0	0	4	0	0	1	686	55	684	816	1	8	30	17	0	4	1	1	0	0	4	0	2	56	43	0	5	0	1	4	0	0	0	0	0	0
Muribaculaceae bacterium DSM 108610	115	0	0	4	56	76	1	0	2	9	7	1	0	2	0	0	12	0	0	581	327	699	316	1	4	18	34	0	2	0	0	0	0	29	2	0	21	61	1	36	9	0	0	1	0	0	0	0	1
Neisseria meningitidis alpha14	186	0	0	0	68	43	18	0	4	27	5	0	16	0	0	0	0	1	0	213	45	399	134	2	83	141	811	0	0	3	2	0	0	13	0	5	33	202	3	7	10	0	0	2	0	0	0	1	0
Sneathia amnii	19	3	1	2	0	2	1	0	0	4	3	0	0	1	3	1	2	0	0	843	27	1191	38	0	16	0	0	12	0	0	0	3	0	1	0	2	0	6	5	5	2	0	1	0	0	1	0	0	0
Sphingomonas sp. MK52	0	2	0	1	0	0	3	1	0	1	2	0	9	2	0	0	1	5	0	7	12	1	576	23	1827	23	10	0	0	0	4	2	2	1	0	0	3	0	4	2	0	0	0	0	0	0	0	0	1
Streptococcus iniae	28	0	0	0	24	15	0	0	0	6	0	0	26	0	0	0	0	0	0	824	41	704	628	0	17	34	27	0	0	0	0	0	0	10	0	1	38	33	0	4	1	0	0	1	0	0	0	0	0
Ochrobactrum anthropi	6	8	0	0	12	3	2	14	2	6	27	4	42	8	46	96	20	76	2	34	21	78	28	788	243	667	43	14	8	10	2	0	28	3	0	11	4	0	33	4	2	2	1	0	0	1	0	1	4
Sphingosinithalassobacter sp. zrk23	3	0	0	0	0	0	0	0	0	0	6	0	4	0	6	2	0	0	10	16	13	3	538	26	1764	62	7	0	0	0	0	4	0	0	0	0	0	0	4	1	0	0	0	0	0	0	1	0	0
Bacteroides salanitronis DSM 18170	183	1	0	0	48	96	3	7	2	14	9	0	2	7	0	3	2	4	0	620	183	530	208	3	6	7	46	2	7	6	1	1	2	47	3	7	41	36	2	64	24	0	1	1	1	0	0	1	0
Streptococcus porcinus	125	0	0	0	18	22	0	0	2	6	10	0	6	0	0	6	12	0	0	535	63	898	470	0	13	35	38	1	0	1	0	1	1	8	0	0	47	25	0	4	1	0	0	0	0	0	1	0	0
Methylorubrum zatmanii	0	0	0	0	0	0	2	0	0	2	0	0	0	0	0	0	0	0	3	0	0	0	1693	12	713	0	0	0	0	0	0	0	0	0	0	0	0	0	0	0	0	0	0	0	0	0	0	0	0
Blautia sp. N6H1-15	40	0	0	0	6	9	0	0	4	2	2	0	1	2	2	4	0	0	0	1080	81	871	239	3	5	1	6	0	1	0	0	0	2	11	0	0	4	13	0	1	0	0	0	0	0	0	0	0	0
Actinomyces sp. Z16	54	0	0	0	23	22	0	0	1	0	1	6	8	1	0	0	0	0	2	841	145	295	323	6	10	365	38	1	8	0	3	0	0	12	0	1	19	48	0	24	5	0	0	0	2	0	0	0	0
[Clostridium] hylemonae DSM 15053	34	0	0	0	1	13	1	0	2	2	0	0	2	0	1	0	1	0	0	1317	48	777	137	0	0	3	1	1	0	0	1	0	0	2	0	0	6	0	0	3	1	0	0	1	0	0	2	0	2
Caulobacter sp. K31	11	17	52	6	32	11	25	12	11	12	74	28	227	4	97	175	13	133	16	16	7	10	269	164	202	165	31	9	10	30	15	10	31	22	7	42	54	18	42	20	6	11	5	5	12	9	1	3	6
Streptococcus marmotae	31	0	1	0	20	22	0	1	1	5	6	1	8	0	3	1	0	0	0	624	45	648	639	0	18	67	51	0	3	0	2	0	0	5	0	0	36	39	0	4	2	0	0	0	0	0	0	0	0
Sphingomonas sp. C8-2	7	0	0	0	0	10	0	0	1	0	8	1	8	0	4	2	0	2	0	6	10	60	458	13	1687	26	4	0	2	1	2	1	2	0	1	0	0	2	8	0	0	0	0	0	1	1	1	0	0
Lactococcus lactis subsp. lactis bv. diacetylactis	45	49	58	34	37	25	61	22	67	43	25	33	50	32	77	66	42	65	18	22	3	55	171	5	9	3	4	20	19	36	41	32	34	22	47	31	20	42	43	29	35	36	58	21	51	50	32	35	27
Caulobacter sp. Ji-3-8	20	10	77	17	52	8	33	22	21	6	93	50	196	8	140	134	16	57	16	2	9	36	84	146	320	213	40	20	8	31	11	8	42	25	11	23	36	17	35	10	10	5	7	8	13	3	1	0	4
Streptococcus halotolerans	31	0	0	0	22	24	0	1	0	19	0	0	19	0	6	0	1	0	0	448	66	715	767	0	12	21	26	0	2	0	1	0	1	10	0	1	35	18	1	4	0	2	0	0	0	0	0	1	0
Actinomyces sp. dk561	45	0	0	0	32	18	2	0	3	1	0	0	0	0	3	0	0	0	0	664	133	371	332	2	15	396	31	0	11	0	1	0	2	16	0	3	44	57	0	31	6	0	0	0	2	0	1	0	0
Muribaculum sp. H5	77	0	0	0	26	53	1	0	13	7	7	0	4	0	0	1	0	0	0	648	215	730	150	2	0	9	33	0	0	3	2	0	2	30	0	3	27	61	0	34	14	0	0	2	0	0	0	0	2
Vagococcus teuberi	15	0	0	0	5	11	1	2	0	6	0	0	0	0	0	0	2	0	0	1463	35	503	158	0	2	17	7	0	0	1	4	0	0	2	1	0	12	7	0	0	8	0	0	0	0	0	0	0	0
Selenomonas ruminantium subsp. lactilytica TAM6421	41	0	0	0	2	7	2	0	0	0	0	0	4	0	0	0	0	0	0	285	70	1503	290	2	0	1	3	0	2	0	0	0	0	1	0	1	15	4	0	20	2	0	1	1	1	0	2	0	0
Streptococcus parauberis	18	0	0	0	19	15	1	0	0	5	0	0	0	1	1	1	0	0	3	758	62	567	623	0	4	35	25	0	2	0	0	0	0	14	1	0	46	15	0	9	7	1	0	0	0	0	0	1	0
Neisseria sp. 10022	319	0	0	0	52	50	2	1	3	14	5	0	0	0	0	0	1	0	0	201	166	441	114	1	89	149	217	0	0	6	1	0	0	19	0	0	44	211	2	9	10	0	0	0	0	0	0	1	1
Mycobacterium chimaera	49	41	46	50	49	84	63	88	8	17	75	7	0	90	2	2	4	4	1	33	11	7	35	11	12	22	4	2	73	53	80	83	54	2	56	59	83	56	88	15	5	6	2	0	1	3	3	7	21
Streptococcus respiraculi	43	1	0	0	15	21	3	2	0	15	9	0	1	2	0	0	1	0	0	519	55	642	625	0	1	67	29	0	7	0	0	1	0	13	0	2	59	28	0	4	0	0	3	4	0	0	1	2	0
Novosphingobium resinovorum	8	0	1	0	3	0	0	0	1	11	8	2	1	0	0	10	3	8	5	21	42	12	531	24	1445	23	0	0	0	1	0	1	2	0	0	2	4	0	6	4	0	0	5	2	15	3	0	0	12
Enterocloster bolteae	8	1	0	0	2	1	1	1	2	4	0	0	3	1	0	8	0	0	0	946	81	604	465	4	1	1	4	0	0	1	1	0	0	5	0	1	6	2	0	12	8	0	1	1	0	0	0	2	1
Bacillus thuringiensis serovar huazhongensis BGSC 4BD1	114	112	108	17	59	62	68	41	51	53	20	75	15	9	53	23	28	30	19	1	0	3	3	0	0	0	2	11	3	51	47	23	72	16	30	27	30	30	138	37	8	9	49	7	36	62	21	6	32
Actinomyces sp. 299	52	0	0	0	56	10	0	0	3	6	0	0	14	0	0	0	0	0	0	630	76	322	254	1	17	455	29	0	20	0	1	0	0	3	0	5	69	24	0	55	3	0	0	0	0	0	0	0	0
Mesorhizobium sp. Pch-S	0	0	0	0	0	0	0	0	0	3	2	0	5	0	0	0	0	2	0	83	289	49	117	494	245	754	110	0	2	0	0	0	0	0	0	0	0	1	2	0	0	0	0	0	1	0	0	0	4
Streptococcus ratti	35	2	0	2	23	13	1	0	3	26	3	0	3	1	0	0	0	0	0	715	42	699	408	0	6	33	9	0	1	2	0	1	2	6	0	2	57	21	0	9	2	0	0	3	0	0	0	1	0
Capnocytophaga sp. oral taxon 864	240	0	0	0	60	165	2	6	9	13	15	0	17	0	14	3	0	2	0	92	279	135	35	3	11	346	49	0	22	1	0	0	0	155	1	14	73	217	0	31	27	0	3	1	0	0	0	1	2
Capnocytophaga sp. oral taxon 323	244	0	0	0	101	99	4	0	13	7	28	0	20	0	3	2	0	0	0	126	343	140	87	1	33	291	52	0	18	0	0	0	0	113	1	7	62	170	2	30	27	1	1	2	0	0	0	0	1
Helicobacter cinaedi	62	36	61	24	52	32	53	40	0	23	32	0	0	87	1	0	0	0	0	17	48	36	15	45	16	29	3	0	42	44	58	51	20	0	49	36	29	38	13	24	7	0	2	3	7	2	6	13	12
Streptococcus intermedius B196	67	0	0	82	85	4	0	0	5	3	0	0	13	0	0	0	8	0	0	506	163	488	179	2	1	57	6	0	0	0	0	0	0	4	0	2	38	86	0	41	0	0	0	0	0	0	0	6	0
Prochlorococcus marinus str. MIT 9215	27	37	32	62	45	36	24	37	19	34	55	39	20	77	40	28	44	42	25	2	0	3	0	2	11	6	4	47	52	36	64	48	32	23	40	61	47	41	42	38	49	38	38	17	19	29	35	17	30
Herbaspirillum rubrisubalbicans	5	5	36	12	29	6	5	14	17	2	118	10	149	2	98	58	6	60	19	47	44	63	4	16	898	45	0	11	6	10	2	2	28	12	0	15	39	15	33	9	2	2	7	8	3	3	10	0	2
Klebsiella sp. LY	27	36	41	50	40	52	36	43	24	33	47	29	42	56	30	12	43	19	36	4	0	8	8	8	9	2	7	59	49	38	36	37	47	19	48	43	50	36	67	48	48	28	29	12	31	37	29	27	31
Neisseria animaloris	304	0	0	0	62	36	7	9	1	16	10	0	1	0	0	14	0	0	0	180	162	470	93	0	54	174	100	0	2	3	4	0	0	17	0	3	49	171	0	8	20	1	0	6	0	0	0	0	1
Muribaculum sp. TLL-A4	110	0	0	2	23	60	0	1	6	22	10	0	1	1	0	0	0	0	0	585	260	498	177	3	1	13	36	0	6	0	0	0	0	19	0	2	44	22	1	23	3	0	1	0	0	0	0	2	0
Muribaculum intestinale	103	1	0	0	46	51	0	0	3	13	5	0	0	0	0	5	0	0	0	549	225	575	153	4	5	14	30	0	1	0	0	0	1	15	1	3	23	54	3	28	7	0	0	1	0	0	0	0	0
Actinomyces sp. 432	32	1	1	1	35	14	1	1	1	4	2	0	8	2	0	1	2	0	1	696	102	284	300	3	19	342	27	0	2	2	3	0	1	17	2	2	26	35	2	19	5	0	1	1	0	0	0	1	5
Micrococcus luteus	32	2	23	3	28	25	16	21	14	10	37	24	24	17	41	46	36	101	12	303	121	188	98	147	47	155	23	31	14	17	8	28	10	21	10	59	47	13	50	3	2	10	0	2	0	2	0	1	8
Actinomyces gaoshouyii	21	0	0	0	34	11	0	2	0	3	0	0	0	0	1	0	0	0	0	493	129	304	237	4	36	570	43	0	9	0	2	0	0	10	1	0	24	47	0	20	7	0	0	0	0	0	0	0	0
Alistipes onderdonkii subsp. vulgaris	16	0	0	0	45	43	0	0	3	6	1	0	5	4	0	0	1	0	0	631	197	707	157	6	5	6	21	0	0	0	0	0	1	20	0	2	16	53	0	9	6	0	0	4	0	0	0	0	0
Flavobacterium johnsoniae	47	55	35	59	50	31	28	31	26	22	77	33	19	48	18	28	20	5	24	24	2	18	23	1	20	3	3	55	45	43	48	60	22	20	30	31	49	17	31	31	19	26	55	20	40	22	22	40	22
Roseburia intestinalis L1-82	13	1	0	1	7	14	0	0	0	2	0	0	1	0	0	0	3	2	1	998	46	719	144	0	2	2	8	0	0	0	1	0	0	2	0	4	7	8	0	5	2	0	1	0	0	0	0	0	0
Achromobacter xylosoxidans	11	2	13	6	44	19	23	5	9	25	21	36	138	19	83	100	13	93	11	52	49	292	134	26	342	62	3	9	9	35	7	2	32	13	0	21	10	18	29	2	5	2	0	2	6	6	13	0	2
Clostridium sp. SY8519	10	0	0	0	0	2	0	0	1	0	0	0	0	0	0	0	0	0	0	689	78	825	370	1	0	9	4	0	0	0	1	0	0	3	0	0	8	1	0	1	3	0	0	1	0	0	0	0	0
Fusobacterium nucleatum subsp. animalis 7_1	583	1	0	0	12	19	0	0	7	35	0	2	36	0	2	11	3	0	1	89	28	688	85	0	13	57	12	0	0	0	0	0	0	9	0	2	70	54	0	1	14	0	2	2	0	0	0	0	0
Streptococcus uberis	28	0	0	0	24	15	0	1	1	15	5	0	15	0	0	0	0	0	0	569	31	562	526	0	10	40	27	0	3	0	4	0	0	2	1	4	50	22	0	4	1	1	0	0	0	0	0	0	0
Hydrogenophaga sp. NH-16	44	51	58	35	29	48	34	30	30	32	30	17	46	48	23	8	19	15	19	27	104	22	17	26	21	12	6	39	52	26	37	36	53	30	38	32	33	55	19	68	32	34	9	22	37	36	29	15	56
Actinomyces qiguomingii	35	0	0	0	25	9	0	0	1	0	0	0	2	0	0	0	0	0	0	674	88	252	348	10	12	285	29	0	15	0	4	0	0	23	0	2	22	68	0	20	7	0	0	0	0	0	0	0	2
Streptococcus canis	31	1	0	0	19	19	0	0	1	6	2	0	11	0	0	0	2	0	0	389	52	590	643	1	0	31	21	0	2	0	0	0	0	6	2	0	53	29	0	5	4	2	0	1	0	0	0	0	0
Acidihalobacter ferrooxidans	33	33	59	29	32	17	22	41	0	7	44	0	2	59	16	1	2	2	11	20	138	39	25	15	79	13	5	1	17	59	46	27	15	1	24	37	21	49	49	136	14	0	12	3	15	21	19	2	10
Rhizorhabdus dicambivorans	5	0	1	3	3	2	0	0	0	1	0	2	2	0	0	0	13	0	0	4	12	57	468	21	1287	27	12	6	2	0	2	0	0	0	0	0	0	3	2	0	0	0	0	0	0	0	1	0	0
Campylobacter ureolyticus RIGS 9880	13	0	0	0	5	0	0	0	0	0	2	1	2	2	1	0	4	0	0	391	58	1433	8	0	2	0	1	0	1	1	0	0	0	0	0	0	3	3	2	2	0	0	0	2	1	0	0	1	0
Mycobacterium marinum M	0	0	0	0	1	0	0	0	0	0	0	0	0	0	0	0	1	0	0	6	0	4	15	0	0	1263	657	0	0	0	0	0	0	0	0	0	0	0	0	0	0	0	0	0	0	0	0	0	0
Alistipes megaguti	21	0	0	0	31	60	1	0	2	15	2	0	0	0	0	0	0	0	0	481	213	654	225	4	20	11	15	0	8	0	0	0	3	22	0	3	17	47	0	10	1	0	1	0	0	0	0	3	0
Pseudomonas stutzeri	13	8	9	4	6	14	6	29	8	8	5	6	11	13	88	13	7	15	12	204	183	268	224	64	282	30	12	4	10	14	12	13	17	8	6	17	21	15	12	11	13	5	6	1	4	6	9	10	8
Aquabacterium olei	43	22	28	4	34	13	20	23	20	14	57	52	82	30	34	54	38	120	17	77	139	79	26	83	61	38	4	16	59	30	23	8	25	20	20	25	21	38	22	2	0	7	1	5	20	0	1	4	16
Erysipelothrix larvae	57	0	1	0	3	21	1	1	4	1	1	0	4	0	0	0	0	0	0	1252	24	384	89	0	1	2	1	4	3	2	0	1	0	1	0	0	12	3	0	0	2	1	1	0	0	0	0	0	0
Agrobacterium tumefaciens	16	5	3	0	6	4	0	3	7	2	6	18	13	4	32	42	8	41	4	124	110	172	234	21	766	66	6	4	2	7	1	2	4	5	15	1	1	12	14	10	1	5	2	0	2	0	0	0	2
Capnocytophaga ochracea DSM 7271	283	0	0	0	86	63	2	0	31	9	8	0	11	0	4	2	0	0	0	143	215	152	69	0	24	268	72	0	14	0	0	0	0	90	1	4	67	107	3	27	4	0	3	2	0	0	0	0	4
Sphingomonas sp. IC081	3	2	3	0	7	3	0	2	1	3	0	5	5	2	7	13	0	8	2	15	23	23	352	37	1255	22	5	0	0	8	0	1	1	0	0	4	1	0	3	2	1	0	0	1	7	0	1	0	9
Halomonas sp. JS92-SW72	43	46	79	47	39	41	46	24	40	29	24	12	22	25	14	12	17	9	18	7	39	21	18	5	9	7	5	39	39	26	34	33	49	21	44	41	36	56	30	51	27	29	16	40	24	29	30	12	49
Odoribacter splanchnicus	467	0	0	0	34	58	0	1	3	13	11	0	100	1	1	1	0	0	0	302	78	281	99	2	1	4	29	2	4	4	0	1	0	16	1	5	152	29	0	44	6	0	0	1	2	0	0	0	0
Actinomyces sp. 2129	30	0	0	0	17	5	2	0	2	2	1	0	0	0	0	0	0	0	0	550	102	311	199	3	1	400	31	0	15	0	2	0	0	10	0	4	54	34	1	13	4	0	0	1	0	0	0	0	1
Microvirga sp. HR1	3	0	0	0	0	0	0	0	0	0	0	2	0	0	0	0	0	0	7	35	7	52	917	22	759	24	4	0	0	0	0	0	1	0	0	0	0	0	0	8	1	2	0	0	0	0	0	0	0
Alistipes shahii WAL 8301	19	0	0	0	39	27	2	0	1	5	4	0	2	2	0	0	2	0	0	421	313	513	141	5	2	6	17	0	3	0	1	0	0	18	0	1	24	71	4	22	0	2	0	2	0	0	0	0	0
Streptococcus ferus	57	3	6	2	21	7	6	2	9	11	0	4	12	3	6	1	1	2	4	270	46	573	436	0	0	66	19	5	4	4	4	4	3	5	6	7	33	25	8	13	1	3	3	1	5	6	3	3	3
Bacillus sp. FJAT-25496	42	21	36	31	62	43	19	19	30	27	40	14	23	47	14	20	23	67	33	39	4	53	35	1	4	3	8	28	33	15	56	51	14	30	47	19	51	30	23	33	14	35	54	25	21	36	24	38	23
Sphingomonas sp. KC8	1	10	3	0	1	4	2	0	4	1	8	5	0	2	0	6	0	21	2	5	6	14	392	11	1238	24	2	1	1	4	0	1	0	2	4	0	0	2	10	1	0	0	0	0	0	1	0	0	4
Treponema putidum	468	1	0	0	57	75	0	2	2	2	0	0	37	0	0	5	68	0	0	64	29	101	16	26	12	89	51	0	0	0	2	0	0	5	14	0	27	77	1	4	216	0	0	6	0	0	0	0	0
Lachnoclostridium phytofermentans ISDg	32	3	5	6	21	24	1	0	3	5	1	5	0	3	6	1	0	4	2	775	44	502	168	1	1	3	1	3	4	5	2	2	2	3	6	2	9	9	5	14	8	2	5	0	5	3	2	2	1
Anaerostipes rhamnosivorans	60	0	0	0	8	22	0	0	0	4	0	0	0	0	4	0	0	0	0	809	59	639	110	0	2	2	4	0	0	1	0	0	0	4	1	0	3	3	0	6	1	0	0	0	1	4	1	0	1
Neisseria zoodegmatis	268	0	0	0	42	27	1	1	3	12	4	0	2	0	0	0	0	0	0	194	208	401	55	0	56	125	77	0	6	4	0	0	0	2	0	0	63	111	1	5	4	0	1	0	0	0	0	0	5
Microvirga ossetica	2	3	0	0	3	0	1	0	1	0	2	0	2	0	3	0	0	2	0	23	9	78	994	27	545	15	3	0	2	0	0	1	1	1	1	1	3	0	0	2	0	4	0	0	0	1	0	0	0
Bradyrhizobiaceae bacterium SG-6C	4	13	6	0	11	4	7	3	2	5	11	5	16	2	16	12	2	15	2	6	27	16	51	433	265	619	68	2	1	1	1	3	8	3	5	1	6	7	6	3	2	3	12	3	2	2	3	3	0
Caulobacter henricii	14	16	32	6	22	11	20	22	12	7	68	18	269	15	108	134	5	84	22	4	13	33	42	124	135	111	31	9	4	23	3	13	18	16	5	19	45	20	27	11	4	6	8	7	0	3	3	0	5
Desulfobulbus oralis	105	0	0	0	2	1	0	0	1	0	0	0	0	0	6	0	4	0	0	146	685	241	25	9	3	5	14	0	0	0	0	0	0	0	0	0	2	3	0	7	8	0	0	0	0	0	0	0	1
Mucilaginibacter mallensis	40	25	23	52	36	34	28	39	20	25	53	26	15	40	24	15	32	19	11	11	11	37	14	6	10	6	2	43	40	29	37	38	17	23	28	26	48	31	35	49	24	21	24	29	35	23	31	16	21
Enterococcus cecorum	18	0	0	0	12	1	0	0	5	3	0	0	0	0	0	0	0	2	0	888	49	382	169	0	19	81	6	0	2	4	0	0	0	3	0	2	19	16	0	1	5	1	0	0	0	0	1	0	0
Sphingopyxis sp. 113P3	1	0	4	0	0	1	2	0	0	1	0	0	0	0	1	0	0	4	0	18	40	128	359	14	1048	36	12	8	0	0	0	0	4	3	0	0	5	3	2	1	0	0	0	0	0	0	0	0	0
Caulobacter mirabilis	11	4	16	5	28	10	9	8	1	3	26	4	9	7	37	56	8	39	10	13	12	20	59	330	318	402	80	4	1	30	6	3	7	12	3	8	15	10	14	8	1	3	2	3	3	1	6	0	2
Sphingomonas sp. HDW15B	4	0	0	0	0	1	0	0	0	0	2	0	6	1	1	0	0	0	0	10	4	24	338	4	1279	4	5	0	0	0	0	0	0	0	2	1	0	1	0	0	1	0	0	0	0	0	1	0	0
Alistipes dispar	12	0	0	0	22	50	0	0	2	9	6	0	0	0	0	0	0	0	0	343	238	512	237	2	2	3	19	0	0	0	0	0	0	14	2	4	21	62	0	13	1	0	0	1	0	0	0	0	0
Olsenella sp. GAM18	27	0	0	0	2	13	0	0	1	0	0	0	2	0	4	0	0	0	0	613	125	493	206	0	0	2	0	0	0	0	0	0	0	1	0	6	16	5	1	11	7	0	0	0	0	0	0	0	0
Neisseria weaveri	178	0	0	0	52	27	1	0	0	16	9	0	0	0	0	7	0	0	0	159	142	340	85	0	91	104	125	0	2	1	1	0	0	21	1	1	40	135	2	14	6	0	0	0	0	0	0	1	2
[Clostridium] hiranonis	112	1	0	1	22	32	0	0	0	2	2	0	1	0	0	0	0	0	0	504	17	515	123	1	8	5	7	1	2	2	0	0	0	11	3	2	22	20	0	6	11	1	0	0	1	0	0	0	2
Sphingopyxis sp. FD7	2	0	6	0	0	0	0	2	0	0	1	4	10	2	7	4	1	8	0	17	35	28	361	6	1119	10	0	1	0	2	4	1	2	2	0	0	0	0	2	0	0	0	0	0	0	0	0	0	1
Mycobacterium tuberculosis	0	0	0	0	0	0	0	0	0	0	0	0	15	6	0	0	1	0	0	1	1	1	3	37	7	3	4	8	186	0	0	0	0	0	46	869	84	0	0	0	0	10	0	96	0	0	3	7	10
Alcanivorax pacificus W11-5	1058	10	11	4	85	26	3	2	2	6	6	8	1	7	11	6	3	1	2	7	122	29	3	5	0	7	1	10	7	4	12	11	10	5	3	8	8	3	0	3	6	3	3	0	4	8	2	1	0
Sphingobium hydrophobicum	7	0	14	3	17	4	2	4	8	18	38	41	32	10	82	96	6	68	20	35	17	11	196	6	638	11	1	2	6	12	4	4	12	16	10	18	0	18	12	0	0	0	3	0	6	4	0	3	7
Streptococcus acidominimus	35	1	0	0	21	16	0	0	1	6	3	0	9	0	0	6	0	1	0	436	45	560	325	0	6	24	19	0	4	0	0	0	0	11	0	3	20	20	0	8	9	0	2	0	0	0	0	1	0
Herbaspirillum robiniae	19	6	53	3	27	9	7	7	9	4	112	11	137	8	139	90	5	50	14	40	13	38	49	18	391	18	4	8	2	5	7	5	59	8	3	26	28	6	28	13	0	1	6	4	4	7	3	2	3
Neisseria zalophi	278	2	0	0	58	24	2	0	2	10	4	0	0	1	1	0	0	0	0	172	129	336	59	0	62	97	74	0	5	11	0	0	2	8	2	0	38	114	0	11	3	1	1	0	0	0	0	1	1
Sphingopyxis sp. PAMC25046	6	4	2	0	1	2	0	0	0	0	0	0	0	2	10	6	2	0	0	17	37	20	309	6	1140	26	2	0	4	0	0	0	1	0	0	4	3	0	1	0	0	3	0	0	0	0	0	0	0
Fastidiosipila sanguinis	70	0	0	0	3	5	0	0	1	0	2	0	0	4	0	8	0	0	0	457	100	461	309	0	1	3	1	0	1	3	1	0	0	0	2	1	17	8	0	7	2	0	0	0	0	1	0	3	0
Alistipes finegoldii DSM 17242	25	0	0	0	26	32	0	0	2	6	5	0	1	0	0	0	1	0	0	479	198	484	150	1	8	5	20	0	0	0	1	0	1	10	2	1	35	46	0	6	4	0	0	0	0	0	0	0	0
Fusobacterium hwasookii ChDC F300	166	0	0	0	3	24	0	0	1	9	0	0	0	0	0	2	0	0	0	161	39	922	65	0	12	30	8	0	0	0	0	0	0	5	0	0	13	57	0	0	2	0	0	0	0	0	0	0	0
Sphingobium sp. SYK-6	0	0	0	0	0	0	0	0	1	0	2	0	0	1	3	16	0	5	0	6	7	29	413	12	1066	13	3	0	0	0	0	0	4	0	0	0	2	0	3	0	0	0	0	0	4	0	0	0	0
Sphingomonas melonis TY	0	0	2	0	0	2	37	0	0	4	2	2	0	0	22	8	0	5	2	6	44	5	239	36	1054	15	6	0	0	12	3	1	0	0	0	2	0	0	4	2	0	0	0	0	3	0	0	0	12
Bacteroides thetaiotaomicron	160	1	0	0	24	62	1	2	7	18	6	0	1	0	5	0	1	0	0	410	101	379	125	2	5	18	17	0	8	1	0	1	2	24	2	5	44	18	0	31	6	0	0	2	0	1	0	2	0
Sphingomonas sp. HDW15C	0	0	0	0	0	0	0	0	0	0	0	0	0	0	3	0	2	0	0	1	7	4	330	16	1208	6	2	0	0	0	0	0	0	4	0	0	0	1	1	0	0	0	0	0	0	0	0	0	0
Altererythrobacter sp. TH136	0	1	0	0	1	0	1	0	0	0	1	0	0	0	0	0	0	0	0	13	6	6	363	6	1170	3	0	0	0	2	0	0	1	0	0	0	0	2	0	0	1	0	0	0	0	0	0	0	0
Simonsiella muelleri ATCC 29453	35	1	0	0	44	7	2	0	0	14	3	0	0	0	0	0	0	0	0	290	100	512	35	0	53	150	93	0	0	1	2	0	0	17	1	0	12	59	3	15	4	0	0	1	0	0	0	0	0
Novosphingobium sp. ABRDHK2	4	0	6	2	2	2	2	2	0	0	13	13	9	1	22	8	7	3	1	52	11	20	313	117	832	20	9	11	4	2	0	1	6	0	0	1	2	11	10	0	0	0	0	0	0	1	0	0	6
Fusobacterium nucleatum subsp. vincentii ChDC F8	503	0	0	0	50	28	1	0	0	0	2	0	33	0	1	0	15	0	0	23	56	448	56	0	20	23	9	0	0	0	0	0	0	4	0	0	61	27	0	0	1	0	0	3	0	0	0	0	0
Flavobacteriaceae bacterium MAR_2010_188	107	78	62	7	46	28	61	23	32	25	21	56	11	7	22	19	24	14	13	5	2	6	4	0	4	0	1	14	3	48	17	23	58	15	19	17	12	27	106	28	9	2	26	1	27	61	20	6	15
Sphingobium amiense	2	0	6	0	3	0	0	0	0	1	2	0	0	0	7	12	1	1	0	10	33	89	266	12	1005	33	7	6	0	2	0	4	0	3	0	2	4	0	1	0	0	0	1	0	0	0	0	2	0
Borrelia miyamotoi	14	3	62	55	59	12	16	12	2	4	15	0	3	9	2	1	91	3	3	38	80	22	5	6	4	7	2	6	4	63	105	7	7	2	10	12	5	14	15	50	31	3	20	23	28	22	25	2	6
Novosphingobium sp. Gsoil 351	0	0	0	0	0	0	1	0	2	0	0	2	0	0	0	10	0	0	0	8	9	10	317	6	1127	9	0	0	0	0	2	0	0	0	0	0	1	0	0	0	2	0	0	0	0	0	0	0	0
Neisseria canis	205	0	0	0	40	23	2	1	1	14	7	3	0	0	0	0	0	0	0	138	136	359	46	0	51	99	118	0	0	5	1	0	0	2	0	1	35	89	0	18	7	0	0	0	0	0	0	0	1
Rhodopseudomonas palustris	7	9	8	20	5	9	23	7	11	7	14	16	2	14	28	7	4	2	5	36	22	90	190	134	370	85	19	9	12	12	19	10	7	12	11	21	13	27	10	4	13	8	7	4	7	4	5	6	9
Streptococcus dysgalactiae subsp. dysgalactiae	87	0	0	0	21	5	3	1	1	5	3	0	0	0	2	3	4	0	0	478	60	450	177	3	29	29	21	0	2	0	0	0	1	5	0	1	42	6	0	8	9	0	4	0	0	0	0	1	2
Nostoc sp. NIES-4103	40	38	38	17	29	34	32	23	11	24	36	46	13	36	40	9	22	15	17	26	10	26	3	1	8	6	6	28	24	25	51	32	19	18	27	40	44	28	43	27	33	19	6	14	18	21	19	20	16
Corynebacterium striatum	10	0	9	0	4	7	16	3	1	18	13	2	95	16	10	2	7	7	0	550	66	305	45	24	12	42	7	5	1	2	22	3	5	7	0	0	7	8	1	7	6	3	2	0	0	0	15	6	18
Roseomonas gilardii	0	0	0	0	2	1	2	0	0	2	1	2	0	4	0	12	0	2	0	19	7	42	364	6	998	8	3	0	0	0	0	0	0	5	0	2	0	0	1	0	0	0	0	0	0	0	1	0	0
Bacteroides helcogenes P 36-108	108	0	0	0	38	48	0	0	8	9	7	0	7	0	0	0	0	0	0	361	94	371	111	3	0	7	13	0	0	2	1	0	0	17	0	0	46	55	0	36	11	0	0	0	0	0	1	0	0
Streptomyces venezuelae	16	0	4	2	2	8	2	1	0	0	2	3	1	3	1	8	0	2	0	179	38	221	472	16	369	29	7	1	2	1	2	2	3	7	0	3	4	1	2	6	3	0	1	5	0	3	0	1	0
Labrys neptuniae	20	20	16	28	36	14	18	28	11	17	26	26	17	46	16	12	9	20	11	29	15	150	85	16	155	22	4	25	25	8	38	31	2	12	19	9	18	21	15	22	15	17	12	13	12	8	11	10	11
Nostoc sp. NIES-3756	13	29	37	23	47	23	23	34	14	20	45	20	12	45	18	22	13	20	19	2	0	2	6	8	9	3	5	23	32	28	54	33	26	24	42	23	39	35	27	24	35	22	17	20	24	19	13	19	29
Fusobacterium nucleatum subsp. nucleatum ATCC 23726	215	0	0	0	8	13	1	0	1	3	0	0	13	0	1	3	7	0	0	237	40	587	61	2	11	21	9	0	0	0	0	0	1	7	1	0	32	12	0	0	1	0	0	0	0	0	0	0	1
Streptococcus sp. NCTC 10228	40	0	0	0	6	5	0	2	0	6	0	0	0	0	0	0	1	0	0	427	30	573	222	1	12	9	20	0	0	0	0	0	0	6	0	0	18	16	1	1	1	0	2	1	0	0	0	0	0
Paludibacter propionicigenes WB4	105	0	1	0	25	37	2	1	11	18	4	0	0	0	0	0	1	0	0	347	92	409	145	0	2	9	11	0	4	3	0	0	1	14	0	3	31	70	0	19	2	1	1	1	0	0	0	3	1
[Clostridium] sphenoides JCM 1415	16	2	0	0	4	8	0	0	0	0	2	1	1	0	0	0	0	0	0	556	42	522	239	0	2	2	2	0	1	0	1	1	0	1	0	0	12	3	0	4	1	1	1	0	0	0	0	1	0
Brevundimonas diminuta	19	0	14	2	18	8	2	16	26	46	44	19	48	1	62	22	12	70	49	12	41	6	187	22	288	36	4	7	19	20	11	13	35	5	2	23	8	7	36	7	5	2	3	0	2	0	3	2	2
Streptococcus anginosus C1051	26	0	0	0	1	15	0	0	0	0	0	0	0	0	0	0	0	0	0	142	365	505	220	0	10	27	37	0	0	0	0	0	0	13	0	3	6	16	0	0	0	0	0	0	0	0	0	0	0
Novosphingobium aromaticivorans DSM 12444	0	2	0	0	4	6	14	2	0	0	4	4	0	0	0	1	0	3	0	11	17	36	282	25	948	9	3	5	0	0	0	0	0	2	0	0	0	3	2	0	0	0	0	0	0	3	0	0	0
Fusobacterium nucleatum subsp. animalis 21_1A	514	0	0	1	6	9	0	0	23	51	4	0	79	0	0	0	2	2	0	46	22	342	31	0	32	47	13	0	0	0	0	1	0	5	0	2	50	63	0	0	4	0	2	0	0	0	0	1	0
Sphingopyxis lindanitolerans	2	0	1	0	0	5	6	0	0	6	1	2	0	5	8	2	0	5	0	5	10	23	294	7	995	12	4	0	4	2	4	0	1	2	0	0	0	1	0	0	0	0	0	0	1	0	0	0	0
Bacteroides ovatus	155	3	1	0	35	22	0	0	5	6	0	0	5	0	0	0	0	0	0	465	66	274	98	3	2	4	9	1	2	2	0	0	0	7	4	2	21	40	0	23	5	1	2	1	0	0	0	1	1
Ureibacillus thermosphaericus	4	1	1	0	3	2	0	0	1	0	2	0	0	1	2	1	0	0	0	919	81	289	36	0	5	0	3	1	3	1	0	2	0	1	0	0	10	7	1	1	1	0	1	1	0	1	1	1	0
Ruthenibacterium lactatiformans	15	0	0	0	0	1	0	0	1	4	2	4	0	0	0	0	4	0	0	661	55	421	183	0	0	4	1	0	0	0	0	0	0	2	1	3	11	1	0	8	0	0	0	2	0	0	1	0	0
Faecalitalea cylindroides T2-87	25	0	0	0	9	12	2	0	1	5	0	0	2	1	0	0	0	0	0	777	19	433	53	0	1	3	3	0	1	1	1	0	0	6	0	0	10	1	0	2	2	0	0	0	0	0	0	0	0
Streptococcus sp. Z15	14	0	0	0	12	1	1	0	1	5	1	0	2	0	0	3	0	0	0	323	31	490	373	1	2	18	16	0	2	0	0	1	1	2	1	0	19	25	0	2	0	0	0	1	0	0	0	0	0
Sphingobium sp. SCG-1	2	0	3	0	1	0	0	0	1	0	0	1	0	2	0	3	0	0	0	63	6	40	252	4	973	7	0	1	0	7	0	0	0	0	0	0	1	0	0	0	0	0	0	0	0	0	0	0	2
[Clostridium] cellulosi	20	0	0	0	0	6	0	0	1	0	0	0	0	0	0	0	0	0	0	791	38	371	113	2	2	0	1	0	0	0	0	0	0	2	0	2	5	1	0	5	2	0	0	1	0	0	0	0	0
Parabacteroides distasonis	175	0	0	0	14	19	0	2	0	5	1	0	63	7	0	3	0	0	0	163	84	235	117	5	2	3	8	1	1	1	1	0	1	18	0	3	243	23	0	22	8	3	0	1	0	0	0	0	0
Proteiniphilum saccharofermentans	123	1	0	2	12	20	0	0	1	7	0	1	0	0	0	6	0	0	0	317	120	370	129	1	13	5	10	0	0	1	0	1	0	9	0	2	15	40	0	28	3	0	0	0	0	0	0	0	0
Erysipelothrix sp. HDW6B	36	0	0	0	6	8	1	0	3	3	1	0	25	0	0	1	1	0	0	822	26	340	50	0	0	0	8	0	0	0	0	0	0	2	0	0	12	8	1	3	1	0	0	0	0	0	0	0	0
Corynebacterium kroppenstedtii DSM 44385	156	1	718	0	2	7	0	2	0	0	12	0	0	0	2	0	2	0	0	134	28	92	71	1	1	33	3	0	0	0	0	0	2	3	0	0	5	10	0	7	0	1	0	0	0	0	0	57	0
Burkholderia contaminans	35	5	2	6	6	16	8	8	1	2	12	0	0	5	8	14	22	4	8	16	17	25	82	30	95	41	4	8	116	226	6	20	4	18	13	11	4	14	6	0	0	14	0	0	1	0	0	0	2
Dermabacter jinjuensis	30	0	0	0	4	2	0	0	2	0	0	0	3	0	1	0	0	0	0	700	38	228	219	2	2	29	0	0	0	0	0	0	0	5	0	0	25	5	0	8	4	0	0	0	0	0	0	0	0
Bacteroides cellulosilyticus	239	2	1	1	18	29	2	0	1	13	9	0	33	3	0	3	0	0	0	315	73	260	70	0	2	15	18	0	1	1	1	0	0	13	0	4	25	35	0	20	11	0	1	0	0	1	0	0	0
Massilistercora timonensis	6	1	0	0	1	6	1	0	0	0	0	0	8	0	0	0	0	0	0	644	54	336	266	0	0	1	2	0	0	0	0	0	0	7	0	0	0	0	0	0	2	0	0	0	0	0	0	0	0
Sphingopyxis sp. EG6	0	0	0	0	5	0	0	0	0	1	10	0	0	1	2	7	0	6	6	36	243	24	218	12	715	14	6	2	0	1	0	1	5	0	0	2	1	2	0	0	0	2	0	0	2	0	0	0	0
Kingella kingae	106	0	0	0	36	26	0	2	11	19	0	1	0	0	0	2	1	0	0	143	66	584	5	0	9	54	11	0	1	1	0	0	0	7	1	0	20	52	0	46	4	0	0	0	0	0	0	0	1
Bacteroides uniformis	66	0	0	0	51	35	0	0	0	0	1	0	0	2	2	0	0	0	0	258	101	320	103	2	3	10	22	0	0	0	0	0	0	24	1	2	18	42	0	33	7	0	0	1	0	1	0	2	0
Bradyrhizobium betae	13	9	19	5	14	5	3	10	1	1	3	10	34	14	48	39	11	58	11	24	103	20	114	183	107	253	59	4	4	7	8	6	8	9	6	6	4	2	5	0	3	0	2	2	2	2	3	0	2
Pluralibacter gergoviae	25	35	3	13	20	9	30	6	61	2	7	55	13	50	32	10	66	47	31	51	18	117	57	4	44	8	0	17	27	32	7	8	64	1	19	10	19	38	74	5	2	14	6	3	1	1	5	2	0
[Ruminococcus] gnavus ATCC 29149	11	0	0	0	1	2	0	0	0	4	1	0	0	1	0	0	0	0	0	540	27	546	102	0	4	8	2	0	2	0	1	0	0	2	0	0	6	5	0	5	0	0	0	0	0	0	0	0	0
Streptococcus periodonticum	44	0	0	1	12	20	0	0	19	0	0	0	10	0	0	3	4	0	0	189	217	396	198	4	0	20	7	0	1	0	0	0	0	5	0	0	33	15	0	7	1	0	0	5	0	0	0	3	0
Porphyrobacter sp. CACIAM 03H1	2	1	0	1	5	1	1	2	2	1	1	0	0	0	10	4	0	6	2	2	25	3	244	16	928	11	2	2	0	1	0	0	2	1	0	0	0	1	6	0	0	0	0	1	0	0	0	0	0
Sphingopyxis fribergensis	0	2	0	0	2	0	0	0	5	0	14	8	13	7	5	18	0	21	10	4	27	2	316	29	764	10	3	0	2	2	1	3	1	0	0	0	0	2	1	1	0	0	0	0	1	0	0	2	0
Streptococcus intermedius C270	65	0	0	42	61	11	0	0	2	1	2	0	17	0	10	0	0	0	0	197	88	228	127	0	6	64	10	1	2	0	0	0	0	3	0	0	68	81	0	23	0	0	0	0	0	0	0	1	0
Lachnospiraceae bacterium	24	0	0	0	3	5	1	0	0	1	0	0	0	0	0	0	0	0	0	595	30	413	154	0	5	2	2	0	1	1	0	1	5	3	0	0	6	2	0	0	0	0	0	0	1	0	0	0	0
Clostridiales bacterium CCNA10	10	0	0	0	1	13	0	1	0	0	0	0	0	1	0	0	0	0	0	590	32	335	267	1	0	1	1	0	0	0	0	0	0	2	0	0	3	1	1	1	0	0	0	0	0	0	0	0	0
Anaerocolumna sp. CBA3638	21	1	1	0	3	4	1	1	0	1	4	0	0	0	0	2	1	0	0	590	32	450	108	0	8	1	5	0	0	0	0	0	1	2	1	0	7	3	3	2	3	1	0	1	0	0	0	0	1
Pseudomonas mendocina	10	4	1	3	6	7	0	10	7	2	7	6	1	4	7	25	8	17	0	106	629	66	74	14	187	20	2	1	6	0	3	0	9	0	0	1	0	2	0	3	0	2	0	1	2	0	1	1	5
Fusobacterium nucleatum subsp. vincentii 3_1_27	451	0	0	0	46	26	1	1	1	1	0	1	23	0	0	13	7	0	0	37	31	363	51	0	5	28	2	0	1	0	0	0	0	3	1	0	41	18	0	0	0	0	0	1	0	0	0	0	0
Phenylobacterium zucineum HLK1	5	3	2	3	3	4	7	1	1	0	10	14	26	0	17	42	2	29	4	19	16	47	150	197	416	166	41	1	3	5	1	0	5	0	2	0	0	2	8	2	2	0	0	1	0	0	0	0	2
Klebsiella oxytoca	53	37	31	19	30	68	55	71	3	5	4	0	0	51	1	0	0	0	1	21	21	74	14	38	23	44	7	0	5	36	30	74	40	4	68	40	62	71	7	3	0	0	0	0	0	3	1	3	5
Lactobacillus sakei	47	10	21	20	12	11	15	25	15	9	32	9	24	23	6	29	8	0	4	259	10	140	52	0	4	7	5	23	15	8	4	23	2	10	15	26	20	16	12	25	11	12	4	6	13	5	10	9	11
Novosphingobium sp. P6W	0	1	3	0	2	5	2	0	1	1	3	8	1	0	6	4	0	10	1	49	20	9	268	12	822	15	1	0	1	1	0	0	1	0	0	3	0	1	0	0	1	0	2	1	7	0	0	0	2
Leptospira santarosai	9	9	13	17	19	27	17	13	3	8	18	1	1	17	1	1	2	0	1	6	5	8	10	36	149	48	5	0	18	12	22	13	10	0	12	12	18	12	17	110	1	2	1	2	4	3	1	5	7
Microbulbifer hydrolyticus	28	24	11	43	32	39	20	28	13	12	48	32	7	42	7	22	13	24	12	13	13	16	7	8	16	5	4	6	42	16	23	15	29	18	15	24	20	34	28	22	26	25	7	10	12	24	18	9	6
Runella sp. SP2	32	23	9	25	29	22	17	26	14	27	20	21	7	25	18	28	19	11	22	79	38	71	12	13	5	5	4	16	23	19	30	22	20	23	18	16	10	21	27	24	8	9	12	16	10	15	20	9	10
Sphingomonas sp. HDW15A	1	0	0	0	0	0	1	0	0	0	0	0	0	0	0	2	2	0	0	6	6	8	241	4	940	10	5	0	0	0	4	0	0	0	0	1	0	0	0	0	0	0	0	0	0	0	0	0	0
Petrimonas mucosa	70	1	0	1	26	19	0	0	0	5	3	0	3	0	0	0	0	0	2	381	200	269	78	2	0	10	11	0	0	0	0	0	0	13	0	2	19	31	0	15	5	0	0	1	0	0	0	1	0
Bacillus thuringiensis serovar pulsiensis BGSC 4CC1	34	41	30	9	32	31	36	28	24	25	17	47	18	5	16	13	19	12	8	0	0	7	4	0	0	0	0	6	6	26	43	19	34	9	17	10	15	22	42	31	6	7	8	3	20	56	12	4	12
Bergeyella cardium	83	0	0	0	23	412	0	0	0	0	1	4	6	1	0	6	0	0	0	93	18	382	13	5	0	36	48	0	0	0	2	1	1	9	0	2	11	15	1	0	1	0	0	0	0	0	0	2	5
Streptococcus pantholopis	13	0	1	0	7	3	0	0	0	5	2	0	14	0	0	0	1	0	0	450	38	300	306	0	0	17	6	1	2	0	0	0	0	5	0	4	12	14	0	7	2	1	0	0	1	0	0	1	0
Bacteroides vulgatus	89	0	0	0	20	49	1	1	1	12	4	0	2	1	0	0	0	1	6	320	117	168	61	2	2	4	12	0	7	3	0	0	0	9	0	1	46	44	4	29	4	6	0	1	0	0	0	1	0
Streptococcus equi	21	0	0	2	9	9	3	0	0	2	2	0	7	0	1	0	0	0	0	327	27	370	304	0	1	38	11	0	6	0	2	0	0	6	0	2	20	12	0	5	0	0	0	0	0	0	0	0	0
Bacteroides caccae	186	0	0	0	21	41	1	1	4	11	6	0	18	2	5	2	2	0	1	240	65	277	75	0	3	10	12	0	0	1	0	0	2	15	1	2	36	16	0	39	3	3	0	0	1	0	1	2	0
Burkholderia pseudomallei	12	21	18	9	22	14	11	19	19	11	41	7	2	14	11	4	8	12	12	45	29	87	76	28	104	13	2	10	36	46	37	15	4	17	16	7	9	7	13	31	4	13	21	6	11	22	11	9	8
Auritidibacter sp. NML130574	14	1	6	0	6	6	1	1	8	2	8	0	0	0	6	1	1	0	0	279	39	568	166	3	4	19	5	0	5	1	0	4	4	2	0	2	4	1	0	8	0	0	0	0	1	0	0	1	2
Sphingosinicella microcystinivorans	3	0	2	5	1	0	2	0	1	0	0	2	0	0	0	0	0	0	0	6	7	13	282	6	837	15	0	0	2	0	0	0	0	0	0	0	0	0	0	5	0	0	0	2	0	0	1	0	0
Beijerinckiaceae bacterium RH AL1	2	0	0	0	4	0	0	0	0	0	1	0	10	0	0	7	0	0	0	24	20	45	319	22	718	19	1	0	0	0	0	0	0	0	0	0	0	0	0	0	0	0	0	0	0	0	1	0	0
Anaerolineaceae bacterium oral taxon 439	127	1	0	0	0	0	1	0	0	0	0	0	0	0	0	0	2	0	0	110	370	368	106	0	0	0	3	0	0	1	0	0	0	2	0	1	22	8	0	2	4	0	0	0	0	0	0	0	0
Sphingopyxis alaskensis RB2256	0	0	2	0	0	2	0	0	0	1	0	0	0	2	2	6	6	0	0	9	19	7	243	7	837	9	0	0	0	0	0	1	0	2	1	0	0	6	0	4	0	0	0	1	0	0	0	0	0
Neisseria meningitidis M01-240355	149	0	0	0	41	23	1	0	0	12	3	0	0	0	0	1	2	0	0	132	26	320	48	0	22	57	102	0	0	2	0	0	1	8	0	0	16	137	0	7	5	0	0	1	0	0	0	0	0
Mycobacterium sp. DL440	1	2	2	1	1	5	1	2	0	1	1	0	0	5	0	1	261	0	0	25	7	11	26	0	6	4	0	0	1	1	1	4	0	0	2	1	1	2	1	4	0	0	0	0	0	0	0	1	2
Ruminococcus sp. JE7A12	65	2	1	1	6	20	0	0	1	1	1	0	1	0	1	1	1	2	0	394	32	495	74	2	1	3	10	0	1	0	0	0	0	5	0	1	15	12	1	2	0	2	1	0	0	0	0	1	0
Sphingomonas sp. AE3	0	0	0	0	7	0	0	0	0	1	1	0	0	2	0	1	0	1	0	3	12	22	242	8	854	9	3	0	0	0	0	0	0	0	0	1	0	0	0	0	0	2	0	0	0	0	0	0	0
Altererythrobacter dongtanensis	0	1	0	0	0	0	0	1	0	0	1	0	2	2	0	0	3	0	0	24	7	22	273	9	796	2	2	1	0	0	0	0	0	0	0	1	0	0	0	2	0	0	0	0	0	0	0	0	0
Paenibacillus xylanexedens	7	0	0	0	1	1	0	0	1	1	0	0	0	0	0	0	0	0	0	791	13	175	115	0	2	2	3	0	0	0	0	2	0	0	0	0	6	4	0	0	5	0	0	0	0	0	0	1	0
Actinomyces tangfeifanii	60	0	0	0	14	0	0	0	0	0	0	0	0	0	0	0	0	0	0	548	33	160	226	0	5	12	10	0	0	0	0	0	0	4	0	0	4	10	0	7	1	1	0	0	0	0	0	0	0
Sphingobium sp. CAP-1	2	0	3	1	0	0	4	0	2	0	2	0	0	2	5	9	3	15	0	10	33	27	228	18	699	35	2	3	0	0	0	0	2	0	0	0	2	0	2	0	0	0	0	0	0	0	0	0	0
Olsenella umbonata	15	0	0	0	2	4	0	0	0	0	0	0	0	0	0	0	0	0	0	283	67	446	166	2	43	3	2	0	0	0	1	0	0	4	1	1	8	1	0	4	2	0	0	0	0	0	0	0	0
Bacteroides sp. CBA7301	125	0	24	0	22	51	0	0	1	4	2	0	0	2	1	0	3	2	0	200	72	203	98	1	6	6	14	0	5	0	2	0	0	15	1	2	30	17	0	47	16	0	0	1	1	0	2	1	0
Christensenella sp. Marseille-P3954	23	5	8	6	10	28	13	12	5	19	19	5	0	12	2	11	0	6	8	163	36	275	133	4	3	0	3	11	13	8	13	9	11	7	11	16	23	11	13	10	5	14	3	9	3	3	7	5	1
Virgibacillus halodenitrificans	16	1	0	1	2	6	0	1	1	2	0	0	0	1	0	1	0	1	1	712	13	239	60	0	2	20	3	1	0	0	0	1	0	2	1	0	3	5	1	2	3	0	0	0	0	1	0	0	0
Brevundimonas naejangsanensis	8	5	12	6	8	3	0	4	11	6	17	5	46	4	50	50	0	38	15	41	103	32	83	95	220	82	14	4	6	15	2	10	14	5	1	2	5	6	14	1	6	2	4	1	3	2	0	4	0
Sorangium cellulosum	8	1	1	2	5	7	0	3	5	1	0	0	2	0	2	2	0	0	0	140	32	128	249	17	420	24	3	0	1	2	3	0	2	3	0	2	4	7	2	1	0	0	0	1	0	0	0	0	0
Chitinophaga sp. XS-30	9	1	0	1	3	6	2	0	2	3	0	0	0	2	0	0	1	0	1	97	41	118	47	262	105	280	67	0	0	2	1	0	0	0	0	0	2	11	0	3	0	1	1	0	1	0	0	2	2
Lactobacillus iners	50	0	1	0	9	9	0	1	0	1	2	0	17	0	0	4	0	0	0	453	32	290	116	0	1	15	3	0	0	0	0	1	0	8	0	3	21	17	1	1	3	0	2	0	0	0	1	1	1
Clostridium perfringens	77	1	3	2	17	9	7	2	6	0	3	2	5	7	7	5	6	6	1	341	25	298	91	4	17	2	7	2	4	4	5	4	1	7	3	5	14	10	5	6	2	2	1	1	3	2	1	0	3
Alistipes sp. dk3624	70	0	0	0	24	32	0	0	1	2	3	0	37	0	0	0	2	0	0	145	211	200	165	9	0	5	2	0	0	0	0	0	0	19	0	6	81	15	1	3	2	2	0	0	0	0	0	1	0
Romboutsia sp. CE17	62	1	6	1	21	10	0	2	6	0	0	0	1	0	1	2	0	0	2	272	8	395	82	1	6	4	7	2	2	0	2	1	0	3	2	4	6	16	10	17	10	0	1	1	4	1	4	1	1
Sphingobium sp. TKS	0	0	1	0	1	0	5	0	0	0	2	2	0	0	2	10	0	10	0	26	25	23	246	35	624	21	11	2	0	0	2	4	0	1	0	0	0	4	0	0	0	4	0	0	1	0	0	0	0
Streptococcus pneumoniae SPNA45	16	0	0	0	14	29	0	0	0	1	1	0	29	0	0	2	1	0	0	204	32	293	90	0	5	86	13	0	21	0	0	0	0	8	0	0	13	14	0	28	1	0	1	0	0	0	0	1	0
Acinetobacter radioresistens	7	15	10	1	5	0	2	4	20	11	28	16	37	4	141	48	20	148	9	7	2	47	4	4	200	4	0	6	9	21	1	4	25	3	0	12	10	23	18	1	0	2	4	4	15	0	0	0	2
Novosphingobium sp. THN1	0	0	0	0	2	5	6	0	0	2	5	10	11	0	17	15	0	6	0	5	20	2	242	43	576	11	2	0	0	2	0	0	1	0	2	8	1	1	2	0	0	2	3	0	0	0	0	0	1
Streptobacillus moniliformis	96	0	0	3	7	19	1	1	6	0	0	1	9	0	0	2	2	1	0	375	14	277	31	0	8	5	0	0	1	1	0	0	1	3	1	0	34	7	2	1	1	0	0	0	0	0	0	0	0
Ruminococcus bicirculans	16	0	0	0	4	2	0	0	0	1	4	0	0	0	0	0	0	0	1	476	37	352	140	0	0	3	4	0	2	2	0	0	0	0	1	0	16	4	0	2	2	0	0	0	0	0	0	0	0
Citromicrobium sp. JL477	0	0	0	0	6	0	1	0	0	0	7	0	0	0	2	6	0	6	0	44	26	16	234	3	711	7	2	1	0	0	0	0	1	0	0	0	1	3	0	0	0	0	1	0	0	0	0	0	1
Acinetobacter schindleri	13	4	12	15	22	10	5	8	5	6	13	11	43	15	71	55	10	44	12	69	16	43	4	4	23	145	6	7	25	14	10	8	21	16	6	6	27	25	20	7	5	6	8	5	2	1	4	6	5
Borrelia crocidurae DOU	46	21	16	16	18	20	27	30	10	9	34	23	13	34	15	1	31	20	7	0	0	0	0	0	5	3	4	11	29	32	33	29	14	17	21	14	25	29	21	24	19	16	15	5	9	13	21	6	19
Streptococcus troglodytae	18	0	0	0	6	11	0	0	2	7	2	0	0	0	0	0	0	0	0	292	25	338	231	0	2	38	18	0	6	0	1	0	0	3	0	2	18	21	0	2	3	0	0	0	0	0	1	0	0
Enterobacter asburiae	29	16	13	18	33	15	13	29	12	11	12	17	5	21	25	15	26	8	12	8	6	3	7	5	1	4	3	23	39	14	27	18	18	7	32	27	32	32	10	27	18	8	10	27	19	12	13	8	19
Plantactinospora sp. BB1	5	3	6	7	3	65	1	3	4	1	133	0	1	4	2	0	6	21	0	10	7	30	23	2	14	3	1	6	154	3	6	4	0	9	5	3	5	4	13	0	0	2	2	1	1	4	0	2	0
Altererythrobacter sp. NS1	0	0	1	0	7	0	0	0	0	0	0	0	0	0	0	0	0	0	0	2	15	6	250	10	772	3	0	0	1	0	1	0	1	1	0	2	0	1	2	0	0	1	0	0	0	0	0	0	0
Enterococcus durans	9	1	0	1	6	11	1	1	1	2	7	0	3	0	0	0	0	0	0	653	24	181	96	0	3	14	7	1	0	1	2	1	0	3	2	2	6	8	0	2	2	0	4	0	0	1	1	0	0
Alicycliphilus denitrificans K601	0	0	0	1	1	0	0	0	0	1	4	0	0	8	2	4	2	0	2	58	146	120	15	386	189	93	32	1	0	0	1	0	0	0	0	0	0	0	3	0	0	0	0	0	0	0	0	0	0
Klebsiella aerogenes	0	1	0	2	3	5	1	0	0	1	1	1	0	0	0	0	1	558	0	74	6	64	36	2	2	8	7	4	1	0	100	0	0	3	0	0	1	7	0	1	2	0	0	0	0	0	5	132	0
Aeromonas hydrophila ML09-119	21	24	33	14	16	14	24	31	0	9	35	0	0	48	0	0	0	0	0	3	46	5	13	20	16	17	6	0	32	22	26	30	13	0	25	20	21	16	6	29	7	0	1	3	3	5	7	8	6
Arthrobacter alpinus	6	2	0	0	9	7	0	0	0	0	0	0	26	0	0	0	0	4	0	463	52	181	186	0	41	15	4	0	0	0	0	0	0	6	0	3	9	5	0	3	6	0	2	0	0	0	0	0	0
Bosea sp. F3-2	2	7	0	0	0	0	1	0	0	0	0	0	6	0	8	1	0	3	0	25	21	75	165	185	262	247	39	0	1	0	0	0	0	0	0	6	1	0	0	0	0	0	0	0	1	0	0	0	0
Herbaspirillum rubrisubalbicans Os34	4	0	31	4	3	8	5	4	10	2	72	15	36	2	65	37	2	19	6	22	19	3	23	4	453	16	0	4	4	6	0	6	20	6	1	8	19	3	7	4	0	0	3	1	1	7	3	0	2
Qipengyuania sediminis	2	0	0	0	0	0	0	1	2	1	1	0	0	0	0	0	0	0	0	266	14	4	185	8	563	2	5	0	0	0	1	0	0	0	1	0	3	1	2	0	0	0	0	1	0	0	0	0	0
Buttiauxella sp. 3AFRM03	15	28	34	26	21	23	24	33	0	11	23	0	4	42	0	0	1	0	1	15	13	11	15	5	12	4	0	0	25	16	36	23	19	0	18	27	42	23	20	19	11	1	5	1	7	5	2	5	10
Bacteroides intestinalis	183	0	1	0	26	28	0	0	3	14	8	0	13	1	1	1	3	0	0	153	72	193	110	0	2	4	18	0	3	0	1	0	1	9	0	1	28	30	3	29	7	0	0	3	0	0	0	0	0
Coriobacteriaceae bacterium 68-1-3	0	0	0	0	0	10	0	0	0	0	0	0	0	0	4	0	0	0	0	99	625	148	106	0	31	2	1	0	0	0	0	0	0	0	0	0	2	0	0	3	0	0	0	0	0	0	0	0	0
Fibrella aestuarina BUZ 2	6	0	1	0	8	9	2	0	0	2	3	0	3	0	0	2	1	12	0	299	89	185	77	297	7	9	9	0	2	0	0	0	1	3	0	0	1	9	1	0	2	0	0	0	0	0	0	0	0
Neisseria meningitidis 8013	83	0	0	0	42	12	2	0	0	7	9	0	0	0	0	1	0	0	0	87	40	200	79	0	68	55	78	0	1	1	4	0	0	18	0	0	25	130	0	3	4	0	0	0	0	0	0	0	1
Arcanobacterium haemolyticum	18	0	0	0	0	19	0	0	0	0	0	0	7	0	0	0	0	0	0	293	66	480	111	0	2	2	3	0	0	0	0	0	0	3	0	3	5	11	0	6	3	0	0	0	0	0	0	0	0
Streptococcus anginosus C238	115	0	0	0	9	4	0	0	3	2	0	0	2	0	0	0	10	0	0	300	30	268	65	0	0	6	5	0	0	0	0	0	0	6	0	0	31	5	0	3	1	0	0	0	0	0	0	0	1
Chitinophaga pinensis	9	0	1	0	18	21	2	0	0	5	0	0	1	0	1	0	0	0	0	218	62	252	63	136	27	105	27	0	2	0	0	0	0	5	0	1	14	28	0	2	0	0	1	0	0	0	0	3	0
Aerococcus christensenii	10	0	1	0	1	7	0	1	1	0	1	0	0	3	0	1	0	0	0	489	34	261	128	0	0	9	5	1	1	0	0	0	0	0	0	1	3	10	1	8	0	0	0	0	0	0	0	0	0
Enterococcus wangshanyuanii	10	0	1	0	5	2	1	0	0	1	2	2	0	0	0	0	1	1	0	624	21	250	63	0	0	14	2	0	1	0	0	2	0	1	0	2	7	5	0	3	0	0	0	0	0	0	0	1	0
Ochrobactrum pseudogrignonense	11	22	16	21	17	29	14	30	9	25	35	15	22	25	16	14	18	6	17	2	0	4	5	0	8	3	0	15	20	25	27	17	20	17	21	13	34	38	34	20	16	14	11	8	14	8	18	14	20
Brochothrix thermosphacta	31	0	1	1	0	2	1	0	1	1	2	0	3	1	0	1	0	1	0	529	34	310	37	0	0	6	2	0	1	0	0	0	0	6	0	8	5	9	1	1	0	2	0	0	0	1	0	2	1
Pasteurella multocida	41	0	1	0	32	6	3	1	8	0	5	1	4	0	0	0	0	0	0	103	119	366	13	0	17	35	25	0	1	1	3	0	0	4	2	0	10	59	0	4	5	0	1	2	0	1	0	2	0
Porphyromonas gingivalis AJW4	63	0	0	0	2	18	0	0	1	0	0	0	0	0	0	0	5	0	0	165	97	316	13	2	0	3	0	0	0	0	0	0	0	5	2	2	28	32	0	2	7	0	0	0	0	0	0	0	0
Ruminococcaceae bacterium CPB6	4	0	2	1	1	6	1	0	0	0	0	0	0	0	0	0	0	0	1	388	53	388	120	0	3	0	1	1	0	1	0	0	0	2	1	0	0	2	0	7	0	0	0	0	0	0	0	0	0
Pantoea ananatis	3	0	0	0	0	2	0	0	0	8	0	0	2	2	0	0	0	0	0	29	6	50	20	0	23	587	215	0	3	28	0	0	0	0	0	0	0	2	0	0	1	0	0	0	0	0	0	0	1
Aminipila butyrica	36	0	1	0	1	0	0	0	0	1	0	0	0	0	0	0	0	0	0	215	45	584	86	0	0	0	1	0	1	0	0	0	0	1	0	0	4	2	0	4	2	0	1	0	0	0	0	0	0
Hymenobacter sp. PAMC 26554	25	15	4	4	17	21	18	10	6	16	25	12	4	18	2	19	9	18	5	101	25	123	21	29	2	2	8	20	8	8	12	22	11	23	16	15	28	15	5	18	9	6	4	10	6	5	6	5	15
Fusobacterium necrophorum	53	0	0	1	11	6	1	0	0	1	1	0	10	0	0	0	0	0	0	163	31	468	82	1	10	8	0	0	1	0	0	1	0	1	0	0	24	10	1	4	1	0	0	0	0	0	0	0	0
Xylanimonas allomyrinae	6	0	0	2	1	11	0	0	0	2	3	0	0	0	0	0	0	0	0	181	56	313	304	2	3	19	7	0	0	0	0	0	0	4	0	0	3	5	0	5	3	2	0	0	0	0	0	0	0
Starkeya sp. ORNL1	0	0	0	0	2	1	0	0	0	0	0	1	0	2	0	0	0	1	0	18	21	76	476	19	344	8	2	0	1	0	0	1	1	0	0	3	4	3	2	0	0	0	0	1	1	0	0	1	0
Flintibacter sp. KGMB00164	2	0	0	0	0	1	1	0	0	0	1	0	0	0	0	0	0	0	0	276	53	339	286	0	1	2	1	0	0	0	0	0	0	0	1	0	0	4	0	0	1	0	0	0	0	0	0	0	0
Rhodobacter sphaeroides	8	1	3	0	1	3	0	1	0	0	0	0	0	0	2	3	1	0	0	169	54	118	210	9	332	18	5	0	0	0	0	0	3	0	0	2	1	26	1	0	0	0	0	1	0	0	0	1	0
Halomonas hydrothermalis	17	6	13	12	27	30	3	27	6	5	32	7	26	21	13	12	11	6	18	61	43	35	6	8	9	5	2	16	22	13	34	19	26	4	21	19	14	30	17	14	10	9	5	10	10	12	18	8	11
Streptococcus pasteurianus	21	0	0	0	3	6	0	0	0	0	1	0	22	0	1	0	0	0	0	265	28	211	315	0	12	26	5	1	3	0	0	0	0	7	2	0	5	18	0	4	0	0	0	0	0	0	0	0	0
Zymomonas mobilis subsp. mobilis	34	27	32	4	21	9	25	15	0	11	29	0	0	27	0	0	0	0	0	3	54	30	1	16	6	10	2	0	10	30	21	8	8	0	18	15	9	18	14	15	7	0	5	0	9	8	6	1	8
Eubacterium minutum ATCC 700079	46	0	0	0	3	21	0	0	0	1	0	0	2	0	0	0	0	0	0	273	47	259	130	12	2	51	1	0	0	0	0	0	0	4	0	1	5	11	2	1	4	0	0	0	0	0	0	5	2
Pseudomonas entomophila	0	0	0	0	1	0	0	3	3	5	0	2	0	0	4	0	0	2	2	42	168	33	42	94	356	146	36	0	0	0	0	0	4	0	0	1	0	1	1	0	0	0	2	1	0	0	0	0	17
Sphingomonas sp. CSW-10	0	0	0	0	0	6	0	0	0	0	0	0	0	0	2	0	0	2	3	51	16	31	183	2	648	7	5	0	0	0	0	2	0	2	0	0	4	1	0	1	0	0	0	0	0	0	0	0	0
Citrobacter koseri	2	2	1	2	0	3	0	0	2	1	4	0	818	5	0	0	0	4	2	9	5	32	4	0	1	6	0	2	2	3	4	1	1	2	1	4	1	2	4	0	1	1	0	0	3	5	1	0	1
Azospirillum brasilense	0	0	2	1	0	1	2	1	0	1	0	0	0	0	0	0	3	0	0	78	21	168	195	14	431	15	6	2	0	0	2	0	0	0	0	2	1	3	0	0	0	0	0	0	0	0	2	0	0
Acidovorax sp. 1608163	13	1	1	2	2	12	66	8	2	1	6	2	5	13	19	8	3	18	4	21	55	82	22	287	5	6	1	2	0	2	0	3	2	2	3	4	3	2	8	0	0	4	0	1	0	1	1	0	0
Enterococcus hirae	28	35	0	0	15	29	17	1	16	6	28	2	11	14	14	8	0	10	0	247	15	105	37	3	7	13	0	10	4	19	26	15	1	4	1	0	7	23	25	7	7	27	3	1	4	0	6	0	4
Glycocaulis alkaliphilus	14	22	15	18	29	24	4	15	11	6	7	9	23	22	14	11	10	8	14	24	4	52	6	3	22	7	7	22	25	10	14	22	12	12	19	29	14	23	14	17	10	10	12	7	7	4	14	18	14
Streptococcus thermophilus M17PTZA496	0	0	0	0	0	6	0	0	0	0	0	0	0	0	0	0	0	0	0	252	3	398	232	0	0	5	38	0	0	0	0	0	0	1	0	0	3	1	0	3	1	0	0	0	0	0	0	0	0
Tomitella sp. HY188	1	0	0	0	0	0	0	2	0	0	0	0	0	0	10	0	0	0	0	742	4	48	48	0	82	4	0	0	0	0	0	0	0	0	0	0	0	1	0	0	0	0	0	0	0	0	0	0	2
Treponema phagedenis	79	0	0	0	7	20	0	0	0	0	0	0	0	0	2	0	0	0	0	333	70	157	86	8	4	5	16	0	0	0	0	0	0	2	0	0	30	11	0	4	10	0	1	0	1	0	0	0	0
Xanthobacter autotrophicus Py2	18	0	1	2	1	0	4	1	0	0	0	3	2	0	1	11	2	0	2	38	25	16	350	29	376	33	2	0	0	6	0	0	6	3	1	0	2	4	0	0	0	0	0	0	0	0	1	0	0
Thermoactinomyces vulgaris	4	0	1	0	3	3	0	0	0	1	1	0	0	0	0	0	0	0	0	680	25	167	47	0	0	0	0	0	0	0	0	0	0	0	0	0	3	5	0	0	1	0	0	0	0	0	0	0	0
Microbacterium oxydans	6	0	13	0	14	3	0	10	16	0	11	12	6	0	18	43	6	44	0	217	61	161	99	14	30	32	4	0	0	12	0	4	14	4	1	4	7	6	11	2	0	0	0	0	0	2	1	0	3
Spirochaeta thermophila DSM 6192	21	23	19	23	35	17	21	12	4	10	23	25	6	18	9	6	9	4	3	5	7	9	9	2	1	4	2	24	26	16	19	22	16	19	21	29	25	13	27	30	15	13	7	7	15	5	11	7	17
Thauera humireducens	2	1	0	0	2	0	0	1	0	0	0	2	0	0	0	0	0	0	0	98	532	167	71	9	24	4	1	0	0	0	2	0	0	1	0	4	0	7	0	1	0	0	0	0	1	0	0	0	0
Nitrososphaera viennensis EN76	10	13	29	15	24	22	8	17	7	11	24	12	0	30	17	27	14	4	11	13	15	23	3	6	7	1	3	8	23	5	31	25	18	8	16	11	26	16	25	15	10	19	20	10	13	14	10	6	15
Candidatus Saccharimonas aalborgensis	22	0	0	0	7	0	0	0	2	0	2	0	0	0	0	0	0	0	0	467	132	204	47	0	0	18	3	0	0	0	0	0	0	0	0	0	6	8	0	11	0	1	0	0	0	0	0	0	0
Sphingobium sp. MI1205	3	0	0	0	2	1	0	0	0	1	6	8	0	1	10	0	0	4	1	2	0	20	185	10	636	11	13	0	0	0	0	0	0	1	0	1	0	0	0	0	2	0	0	1	3	0	0	0	0
Aquiflexum balticum DSM 16537	60	26	29	4	7	22	22	20	18	0	9	24	5	29	62	6	35	36	26	3	3	10	12	2	2	0	1	19	26	45	18	26	33	5	16	11	13	23	24	1	0	16	6	0	0	2	0	4	4
Bacillus pumilus	29	13	19	14	14	31	8	12	7	9	18	22	1	18	3	32	12	19	14	133	10	54	14	1	4	2	4	19	8	11	20	9	11	11	17	17	18	4	19	21	14	13	6	7	7	7	8	15	7
Propionibacterium acidifaciens	8	0	1	1	5	7	1	1	0	0	0	0	0	2	2	6	1	2	1	138	42	136	68	12	49	79	239	1	0	0	0	0	1	0	1	1	4	0	2	4	0	1	2	0	2	0	0	0	0
Minicystis rosea	6	0	3	0	6	2	1	1	0	2	3	1	0	5	4	0	0	0	1	87	31	255	243	7	215	4	2	0	1	2	0	0	1	3	2	2	4	3	0	0	1	0	0	0	0	0	0	0	1
Anaerococcus mediterraneensis	61	0	0	0	6	3	0	0	2	2	0	0	0	2	0	0	0	2	0	352	37	334	32	0	0	0	4	2	1	0	2	0	0	4	0	0	11	2	0	1	4	0	0	0	0	0	1	0	0
Streptococcus pneumoniae ST556	2	0	0	0	19	19	0	0	0	0	4	0	6	0	0	9	0	0	0	105	24	234	49	0	0	152	21	0	45	0	0	0	0	21	0	0	21	12	1	17	0	2	3	2	0	0	0	0	0
Acidovorax avenae subsp. avenae	8	3	0	2	1	0	54	4	5	2	7	8	17	4	15	10	0	16	8	149	43	143	75	166	24	20	1	0	2	5	1	2	10	0	1	4	11	14	3	3	0	1	4	0	5	0	0	1	0
Chelatococcus sp. CO-6	10	11	15	13	12	10	10	10	11	11	11	16	2	21	9	3	6	9	11	14	3	13	171	21	148	17	2	23	11	10	16	12	3	4	16	11	14	10	9	14	1	3	3	4	8	9	12	3	11
Porphyromonas gingivalis A7A1-28	115	0	0	0	16	36	0	0	2	0	2	0	10	0	0	0	101	0	0	64	111	31	0	2	1	3	7	0	0	2	0	0	0	1	0	0	12	11	0	6	4	0	0	0	0	0	0	0	44
Arthrobacter sp. KBS0702	11	8	9	21	11	24	14	16	2	8	8	3	10	12	9	3	5	4	7	94	33	51	48	5	203	8	1	1	16	4	14	14	5	3	8	8	9	15	14	11	7	4	1	9	5	8	2	4	2
Corynebacterium vitaeruminis DSM 20294	6	0	0	0	3	4	0	0	0	0	0	0	0	0	0	0	0	4	0	373	42	100	228	2	4	27	3	0	1	0	0	0	2	17	0	0	11	8	0	10	5	0	0	0	0	0	0	0	0
Sphingobium baderi	0	0	0	0	6	5	0	0	6	0	0	0	0	0	5	4	0	0	0	16	12	38	242	16	484	20	4	0	0	2	0	0	0	0	0	2	2	0	7	1	0	0	10	0	2	0	0	0	4
Mitsuaria sp. 7	5	1	0	1	2	0	7	2	2	2	3	21	21	0	21	14	4	26	4	55	50	47	124	301	99	9	2	2	3	3	2	2	1	1	0	5	4	2	15	1	0	1	0	1	0	0	0	1	0
Gudongella oleilytica	3	0	0	0	1	6	0	0	0	0	0	0	0	0	0	0	0	0	0	398	13	393	66	0	0	1	2	0	0	0	0	0	1	0	0	0	2	1	0	1	0	1	0	0	0	0	0	0	0
Alcanivorax sp. N3-2A	10	0	1	0	0	2	1	2	0	1	7	2	0	1	0	1	0	0	1	15	742	22	11	22	17	5	3	0	0	1	0	0	0	0	0	0	0	2	0	2	4	1	1	0	0	1	0	0	1
Carnobacterium maltaromaticum	13	0	0	1	9	5	0	0	1	3	0	0	0	1	0	0	0	0	0	502	28	162	86	0	0	9	10	0	0	1	0	0	0	2	1	0	6	15	1	9	2	0	0	1	1	1	1	0	0
Rhizobium leguminosarum	2	0	0	0	1	2	3	0	5	0	3	0	9	0	0	5	0	7	2	63	28	94	278	20	276	31	5	0	0	1	0	1	3	7	0	1	0	0	1	3	0	0	2	1	0	0	1	1	1
Acidovorax carolinensis	2	4	11	6	8	5	16	2	7	13	4	17	13	5	7	7	10	6	8	76	33	115	59	92	160	21	3	2	9	8	7	0	0	0	4	7	6	7	8	1	0	4	2	4	0	2	3	4	6
Bifidobacterium longum	12	0	1	0	5	8	1	1	1	0	0	0	0	0	2	3	3	0	0	324	52	182	213	0	14	6	3	0	0	0	0	0	0	2	1	0	7	5	3	2	5	0	0	0	0	0	0	0	0
Brevibacterium linens	22	0	0	0	1	2	0	0	0	0	3	0	0	0	2	0	0	0	0	265	71	136	162	84	38	31	12	1	4	0	2	0	0	3	0	4	3	8	0	1	1	1	0	0	0	0	0	0	0
Acinetobacter junii	51	6	7	2	4	4	2	2	8	4	14	14	44	9	14	22	58	40	2	126	87	52	25	60	54	30	3	8	2	8	1	4	6	1	3	0	15	24	10	3	2	2	0	0	1	0	0	0	2
Corynebacterium diphtheriae	8	0	4	0	3	0	0	1	1	0	0	0	4	0	0	0	9	0	0	385	24	307	56	1	2	32	3	0	0	0	0	0	0	1	0	0	2	3	0	9	2	0	0	0	0	0	0	1	0
Streptococcus anginosus subsp. whileyi MAS624	39	0	0	0	0	7	0	0	7	1	0	0	0	0	0	2	0	0	0	437	16	196	41	0	4	14	1	0	0	0	0	0	0	6	0	0	7	14	0	0	1	0	0	0	0	0	0	0	0
Georgenia sp. Z443	21	0	2	3	2	4	0	0	0	0	4	0	0	1	5	0	1	0	0	296	49	167	165	6	29	26	9	0	0	1	1	3	3	7	3	0	6	17	4	7	1	0	1	0	0	0	0	0	1
Streptococcus dysgalactiae subsp. equisimilis	9	0	1	0	2	5	0	0	0	1	4	0	16	1	0	0	0	0	0	233	24	279	229	0	0	12	8	0	6	0	0	0	0	7	0	1	1	11	0	0	0	0	0	2	0	0	0	1	0
Murdochiella vaginalis	25	0	0	0	3	7	0	0	0	4	0	0	0	0	0	0	0	0	0	275	51	312	128	1	0	2	6	0	0	0	0	0	0	5	0	0	3	0	0	0	0	0	0	0	0	0	0	0	0
Bosea sp. RAC05	1	0	0	0	0	0	0	1	0	0	6	0	8	3	5	2	1	11	0	35	48	16	181	80	338	85	24	0	0	2	2	0	0	0	0	3	0	3	7	2	0	0	0	0	0	0	0	0	0
Cupriavidus pauculus	7	1	2	0	3	6	20	7	0	5	0	0	10	1	9	5	5	17	7	77	40	87	53	173	103	36	10	2	7	3	4	0	4	0	5	3	1	6	2	0	1	3	7	12	20	1	1	0	18
Jeotgalibaca porci	36	1	2	2	5	6	3	7	0	6	0	0	0	4	2	0	0	1	0	402	28	160	83	0	1	10	8	0	2	0	1	2	0	1	2	2	11	15	1	5	6	0	3	0	0	3	1	0	0
Bosea vaviloviae	0	0	0	0	0	0	0	0	0	0	0	0	3	0	7	4	0	0	0	24	11	123	208	90	241	118	15	0	0	0	1	0	2	0	0	0	0	2	0	0	0	2	2	0	0	3	1	0	0
Variovorax paradoxus	3	0	7	0	0	4	2	2	0	3	5	8	6	0	6	13	0	0	4	75	50	79	251	55	190	14	3	1	0	0	4	0	0	0	1	1	9	5	4	2	1	0	2	1	3	0	0	1	3
Libanicoccus massiliensis	12	2	3	5	4	2	0	2	0	0	1	0	22	4	0	0	1	2	0	257	65	190	140	4	12	10	1	0	1	2	1	4	0	0	3	1	6	4	4	13	1	0	0	0	0	0	0	2	2
Thermobacillus composti KWC4	12	0	0	0	1	0	1	1	0	0	0	0	0	0	2	0	0	0	0	96	8	614	88	1	2	13	2	0	0	1	1	0	0	0	0	0	0	0	0	0	0	0	0	0	0	0	0	0	1
Flaviflexus salsibiostraticola	29	0	0	0	4	8	0	7	0	0	6	0	0	0	0	0	0	3	0	282	57	243	104	0	3	41	8	0	0	0	2	1	0	5	0	0	8	8	0	2	1	0	0	0	0	0	0	0	0
Tardibacter chloracetimidivorans	0	0	3	0	4	0	0	0	0	0	0	0	0	0	0	1	0	8	0	4	13	15	149	10	571	16	1	0	4	0	0	0	0	0	8	0	1	0	0	0	0	0	0	0	0	0	1	0	0
Spirosoma sp. CJU-R4	11	8	5	2	7	15	2	3	4	1	0	2	11	3	2	16	2	0	0	179	67	147	42	176	2	7	5	3	4	3	3	1	1	5	2	0	10	18	4	5	1	0	5	2	3	2	1	3	2
Pimelobacter simplex	1	0	0	0	2	1	0	2	0	0	0	1	0	0	1	2	0	0	3	288	24	280	134	5	47	11	5	2	0	2	0	1	1	1	0	2	8	5	1	0	0	0	0	0	0	0	0	0	0
Streptomyces asterosporus	16	15	12	23	7	18	20	15	4	9	21	4	4	21	1	9	12	15	9	8	0	9	36	1	92	2	1	11	22	15	20	17	11	14	7	17	20	18	7	20	17	4	12	3	8	18	10	10	17
Hydrogenophilus thermoluteolus	6	2	0	0	2	4	0	6	2	0	0	14	0	2	19	2	2	8	0	89	489	71	30	0	3	3	0	0	6	0	0	0	1	0	8	2	0	11	2	1	0	0	0	0	0	2	0	0	0
Mobiluncus curtisii ATCC 43063	8	0	0	0	1	4	0	0	3	0	1	0	0	0	0	0	0	0	0	175	241	262	93	3	2	6	1	0	0	0	0	0	0	0	0	0	1	6	0	4	1	0	1	0	0	0	0	0	0
Sphingomonas sp. YZ-8	6	1	0	0	0	0	0	0	0	0	0	0	0	0	0	0	0	3	0	11	5	29	157	12	590	6	0	0	0	0	6	0	0	0	0	0	0	0	0	1	0	1	0	0	0	0	0	0	0
Pseudomonas putida S13.1.2	0	0	2	0	0	0	0	0	2	0	6	10	33	4	30	31	8	17	0	24	42	2	148	10	402	27	2	0	0	11	0	0	0	0	0	0	2	5	2	0	0	0	0	2	0	0	0	0	1
Tropheryma whipplei	0	0	0	0	0	0	0	0	5	0	0	0	0	48	0	50	110	0	0	21	2	6	9	2	0	0	0	0	0	0	0	0	0	0	0	0	0	1	0	0	0	0	0	27	0	0	0	0	0
Sphingobium sp. RAC03	4	0	6	0	2	5	0	0	0	2	4	2	6	2	8	0	0	4	4	8	30	8	153	10	533	8	1	1	1	0	0	0	0	0	4	0	4	4	4	0	0	1	0	0	0	0	0	0	2
Arachidicoccus ginsenosidivorans	48	0	0	12	27	4	1	3	5	2	41	11	4	10	5	3	9	13	25	69	42	77	22	6	2	1	2	12	5	5	14	23	5	30	1	10	10	4	73	2	10	2	34	6	6	5	2	1	3
Bacillus cereus	29	12	42	23	16	12	19	7	15	20	9	4	14	21	9	4	6	6	2	53	9	62	22	4	4	9	3	9	10	15	13	17	15	5	7	6	21	30	12	3	11	12	13	8	16	2	7	8	7
Erythrobacter flavus	1	0	0	0	1	0	2	0	1	0	0	2	0	0	0	6	0	16	0	5	19	50	190	4	511	4	1	2	0	0	0	0	0	0	0	0	1	2	0	0	0	0	0	0	0	0	0	0	0
Xylanimicrobium sp. FW10M-9	6	0	0	0	3	4	1	0	0	0	0	2	0	0	2	0	0	0	0	186	33	441	74	6	14	24	2	1	1	0	1	0	0	0	0	0	5	0	0	8	2	0	0	1	0	0	0	0	2
Lactobacillus mucosae LM1	5	2	9	9	7	3	0	3	5	3	2	2	0	7	0	3	5	0	4	429	52	146	55	0	0	4	1	1	4	2	5	0	0	1	4	0	1	2	2	7	2	2	6	0	0	0	0	0	0
Bordetella hinzii	2	4	2	0	0	1	1	0	0	6	0	2	0	0	0	1	0	8	0	43	94	533	37	7	21	12	2	0	6	2	2	0	1	1	2	1	0	3	1	3	0	1	0	0	1	0	1	0	1
Bradyrhizobium sp. ORS 285	2	1	0	0	0	5	1	2	2	0	0	3	0	4	13	5	0	1	0	57	21	15	135	114	320	73	19	3	0	1	2	0	3	1	0	1	1	1	2	0	0	0	0	0	0	0	0	0	0
Bacteroides dorei	129	2	0	0	28	29	2	1	3	8	10	2	0	6	1	6	0	1	0	126	42	85	64	0	0	1	8	0	0	1	1	0	5	19	2	4	15	11	1	33	8	4	1	0	0	0	0	0	2
Faecalibaculum rodentium	12	0	0	0	2	5	0	0	0	0	0	0	0	0	0	0	0	0	0	476	31	183	80	0	0	3	0	0	0	0	0	0	0	0	2	1	3	3	0	0	3	0	0	0	0	0	0	0	0
Paracoccus yeei	4	0	0	4	1	4	0	4	1	0	0	6	0	4	10	12	4	1	0	24	22	32	248	22	322	31	7	0	0	0	0	0	1	3	0	2	0	3	10	1	2	1	1	0	2	1	0	0	0
Streptococcus thermophilus MTH17CL396	2	0	0	0	4	0	0	0	0	0	0	0	5	0	0	0	0	0	0	114	1	296	376	1	0	3	0	0	0	0	0	0	0	1	0	0	2	0	0	0	0	0	0	0	0	0	0	0	0
Bacteroides sp. A1C1	60	0	0	0	8	26	0	0	3	11	4	0	1	0	0	5	0	0	0	155	54	231	97	0	4	4	8	0	0	0	0	1	5	7	0	2	11	23	2	11	3	0	0	0	2	0	0	0	0
Ruminococcus albus 7 = DSM 20455	14	0	0	0	5	14	0	0	0	0	2	0	0	1	0	0	0	0	0	257	37	281	129	0	2	1	4	0	0	0	1	0	0	6	1	3	3	9	0	1	2	0	1	0	0	0	0	1	0
Porphyrobacter sp. YT40	0	1	0	0	6	0	1	1	0	0	2	1	0	1	8	20	0	0	0	11	30	5	159	18	504	1	5	0	0	0	0	0	1	0	0	2	0	0	0	0	0	0	0	0	0	0	0	0	2
Bradyrhizobium sp. ORS 3257	0	6	6	2	6	3	1	2	3	6	3	14	22	6	14	15	3	11	3	25	17	35	106	100	224	30	5	16	2	9	1	5	7	2	1	2	9	4	8	4	2	2	1	3	3	0	1	1	0
Porphyrobacter neustonensis	6	2	0	0	1	0	1	4	0	2	0	1	0	3	1	2	0	0	0	32	13	27	176	3	465	4	2	0	0	0	2	4	1	1	1	1	6	0	3	2	0	1	0	0	3	0	1	1	0
Bradyrhizobium guangxiense	8	6	5	5	9	10	3	0	1	6	1	10	36	11	14	22	0	5	3	18	13	13	103	74	175	26	6	11	10	6	9	7	11	4	4	11	9	1	4	10	6	5	3	0	5	2	8	0	5
Propionimicrobium sp. Marseille-P3275	8	0	0	0	10	1	0	0	1	0	0	0	0	0	0	0	0	0	0	230	86	298	96	3	5	10	5	0	0	0	0	0	0	0	0	3	6	4	0	2	1	0	0	0	0	0	0	0	0
Georgenia sp. Z294	11	0	0	0	0	3	2	0	0	0	4	0	3	1	3	0	0	0	0	246	53	198	132	1	51	25	3	0	4	0	0	1	0	2	0	1	5	0	3	3	3	0	0	0	0	0	4	0	0
Sphingobium chlorophenolicum L-1	0	2	0	0	5	1	0	0	0	2	0	0	0	0	0	3	0	0	1	23	16	6	169	9	529	6	3	0	0	2	0	1	0	4	2	1	0	0	0	0	1	0	0	1	0	0	0	0	0
Phenylobacterium sp. HYN0004	6	0	0	0	2	0	0	0	0	0	1	3	9	1	17	12	0	2	0	83	10	90	135	83	175	91	18	0	0	7	0	2	2	0	0	1	0	1	11	3	0	0	1	0	0	0	0	0	0
Intestinibaculum porci	24	0	0	0	5	4	1	4	5	3	0	0	0	0	0	1	0	0	0	273	17	308	62	1	1	0	6	0	0	0	0	0	0	3	0	1	13	4	0	3	0	0	0	1	0	0	0	0	0
Sphaerotilus natans subsp. sulfidivorans	6	5	6	4	6	3	2	5	0	0	2	5	4	0	20	5	2	17	6	91	22	54	60	108	177	19	1	0	1	2	0	1	9	4	1	4	6	1	63	0	0	1	4	0	4	0	0	0	3
Rubrivivax gelatinosus IL144	6	1	2	0	3	0	9	2	0	3	4	15	30	2	3	0	0	22	1	36	26	47	94	133	231	15	3	0	4	10	5	0	1	4	2	2	12	4	5	0	3	2	0	2	0	0	1	0	2
Acinetobacter pittii	8	14	15	2	11	1	10	11	5	5	15	11	69	27	90	58	7	69	10	11	20	22	0	50	4	19	2	3	5	16	3	0	21	10	5	8	9	9	10	0	3	2	1	0	4	4	3	0	6
Vagococcus penaei	15	0	1	0	7	8	0	0	4	3	3	0	9	0	0	0	0	0	0	414	21	159	91	0	3	8	2	0	0	0	1	0	0	2	0	1	13	2	0	2	0	0	1	0	0	0	0	0	0
Tetragenococcus osmophilus	7	0	0	0	1	0	0	0	0	0	1	0	0	0	0	0	0	0	0	449	17	217	57	0	1	5	5	0	0	0	0	0	0	0	0	0	0	1	0	2	0	0	0	0	0	0	0	0	0
Ornithobacterium rhinotracheale	27	5	2	5	16	3	7	16	1	6	10	3	0	12	3	6	2	22	13	124	28	140	21	2	1	3	9	14	16	2	16	9	6	1	7	5	9	18	12	7	5	7	18	2	5	3	9	3	2
Staphylococcus pettenkoferi	13	0	0	0	2	1	0	0	3	4	1	2	8	2	0	0	0	1	0	336	124	181	29	2	2	2	1	2	1	0	0	0	0	8	0	1	21	7	5	0	3	0	2	0	0	0	0	0	0
Propionibacterium freudenreichii	19	6	0	0	5	3	2	0	2	0	5	0	8	0	3	2	0	0	0	255	35	161	172	6	10	31	9	0	0	0	0	0	0	3	0	4	3	2	1	1	2	0	0	0	0	0	0	0	0
Spirosoma rigui	4	0	1	0	5	14	0	0	0	2	1	0	0	1	0	2	0	1	0	268	23	249	41	100	22	1	5	0	0	1	0	0	0	0	0	0	0	4	0	0	0	0	2	1	1	1	0	1	0
Sphingobium sp. EP60837	1	0	0	0	5	0	1	0	0	2	0	0	8	0	0	9	0	9	1	20	5	60	184	2	415	9	1	0	0	0	1	0	2	2	0	0	7	8	1	0	0	0	0	0	0	0	0	0	0
Cupriavidus metallidurans	2	4	1	1	0	11	14	4	5	2	5	7	4	15	2	1	1	10	5	73	45	94	38	135	24	47	13	4	4	5	10	7	1	2	8	4	16	40	7	2	2	3	3	1	1	2	0	1	1
Empedobacter brevis	27	13	6	19	12	16	11	17	7	9	18	9	4	17	6	3	22	7	13	29	3	26	2	2	10	2	4	10	11	17	17	16	15	7	14	11	21	18	8	14	7	6	10	4	6	12	22	14	11
Mycolicibacterium phocaicum	5	2	2	0	6	5	0	0	2	0	0	10	14	0	6	10	0	0	2	67	345	104	59	2	26	7	0	0	1	0	1	0	10	4	0	0	7	9	6	0	0	0	0	0	10	2	0	0	0
Bradyrhizobium sp. ORS 278	3	5	8	3	11	4	8	8	1	0	3	3	9	10	3	7	2	4	2	29	10	17	103	95	213	51	11	7	9	4	5	9	2	5	5	1	3	1	11	6	4	1	2	4	3	4	0	0	1
Rhodococcus opacus	1	0	0	0	0	0	0	0	0	0	1	1	0	0	0	0	0	0	0	561	8	23	51	0	90	10	0	0	0	0	0	0	0	0	0	0	2	2	0	0	0	0	0	0	0	0	0	0	0
Moraxella catarrhalis	0	0	0	0	2	1	2	1	0	0	0	0	0	1	1	170	1	0	0	39	33	438	4	0	0	0	14	0	1	1	0	2	1	1	1	1	1	1	1	3	0	0	0	1	0	0	0	0	0
Parolsenella catena	30	0	0	0	0	7	0	0	0	0	0	0	0	0	0	0	0	0	0	245	45	208	153	0	9	2	1	0	0	0	0	0	0	0	0	0	5	6	0	0	2	0	0	0	0	0	0	0	2
Acinetobacter nosocomialis	5	0	1	2	8	3	16	0	0	0	5	0	7	0	17	0	0	9	0	62	160	55	6	62	16	235	38	0	0	6	1	1	1	0	0	0	3	2	0	1	2	0	1	0	0	0	4	0	1
Microvirga sp. 17 mud 1-3	0	0	0	0	0	0	0	0	0	0	0	0	0	0	0	0	0	0	0	12	6	8	310	16	380	4	3	0	0	1	0	0	0	0	0	0	0	0	0	0	0	0	0	0	0	2	0	0	0
Bradyrhizobium zhanjiangense	4	2	1	0	7	3	0	7	2	2	4	4	5	6	10	18	0	18	0	44	36	41	202	102	171	27	14	0	0	1	1	2	0	0	0	1	0	0	4	0	0	0	0	2	0	1	0	0	0
Sporosarcina ureae	19	7	4	5	19	11	5	10	1	1	9	0	0	11	1	0	1	0	0	151	24	111	47	8	8	8	3	0	6	9	14	6	1	0	9	5	14	12	6	10	5	0	2	0	1	0	1	0	2
Labilibaculum antarcticum	50	1	4	4	6	22	3	5	2	1	6	8	1	6	2	2	2	0	6	148	47	126	41	2	6	8	7	1	5	5	1	15	3	5	4	7	19	41	19	11	4	6	8	1	2	3	1	1	3
Megasphaera elsdenii 14-14	28	0	0	0	0	2	0	0	0	0	0	0	4	1	0	0	0	0	0	399	41	135	66	0	0	0	0	0	2	0	0	0	0	4	0	6	27	2	0	10	0	1	0	0	0	0	0	0	1
Bradyrhizobium symbiodeficiens	0	2	4	1	2	1	0	2	2	2	5	4	2	1	6	15	1	2	1	19	25	22	285	79	183	18	3	5	0	10	2	0	3	1	0	6	8	2	1	0	3	0	0	0	0	0	3	0	1
Altererythrobacter ishigakiensis	1	0	0	0	0	0	0	0	0	0	0	0	0	0	2	0	0	0	0	486	10	8	134	1	86	2	1	0	0	0	6	0	3	0	0	0	0	0	0	0	0	0	0	0	0	0	0	0	0
Clostridium pasteurianum	8	0	4	2	2	5	3	1	1	0	0	0	2	0	0	0	1	2	1	308	20	197	110	2	2	1	4	0	1	0	1	1	2	5	1	1	3	2	0	9	1	1	2	0	0	0	0	0	0
Chryseolinea soli	20	0	0	0	8	10	0	0	0	2	0	1	0	2	0	0	0	0	0	263	49	239	55	10	1	4	6	0	0	0	0	0	0	0	0	0	18	23	0	8	0	0	0	0	0	0	0	0	0
Streptococcus thermophilus JIM 8232	2	0	0	0	3	0	0	0	1	3	0	0	0	0	0	0	0	0	0	114	17	548	33	0	0	7	1	0	0	0	0	0	0	0	0	0	0	3	0	0	0	0	0	0	0	0	0	0	0
Streptococcus pyogenes NZ131	3	0	0	0	6	0	0	0	0	0	0	0	0	1	0	0	0	0	0	469	13	129	107	0	0	1	3	0	0	0	0	0	0	0	0	0	3	0	0	0	0	0	0	0	0	0	0	0	0
Oscillibacter valericigenes Sjm18-20	21	0	0	0	4	0	0	1	0	0	0	0	0	0	0	0	0	0	0	301	15	209	161	0	0	1	3	0	0	1	0	0	0	0	0	0	4	0	0	2	0	0	0	0	1	0	0	0	0
Phaeobacter inhibens	15	11	22	20	9	5	11	10	9	19	15	9	31	17	2	7	8	7	1	39	5	15	72	3	15	6	6	15	8	10	12	12	9	1	13	7	10	7	22	8	14	3	2	3	8	7	9	6	11
Rufibacter sp. DG31D	9	10	7	5	6	12	4	9	3	7	7	1	0	3	6	10	4	2	7	148	29	123	58	10	5	5	4	3	9	2	8	12	5	3	17	2	11	26	15	4	2	7	0	2	0	5	6	0	7
Novosphingobium ginsenosidimutans	0	0	0	0	1	1	0	0	2	0	0	2	0	0	4	0	0	0	0	8	9	34	159	6	475	12	4	1	2	0	0	0	0	0	1	0	0	2	0	1	0	0	0	0	1	0	0	0	0
Ethanoligenens harbinense	13	0	0	1	2	1	0	1	0	0	0	0	0	0	1	4	0	0	0	216	26	232	208	0	2	1	1	0	0	0	0	0	0	1	0	5	1	3	0	1	0	0	0	0	0	0	0	0	0
Microbacterium foliorum	14	1	11	1	4	4	0	0	0	0	3	6	19	0	19	8	1	18	1	194	49	173	61	5	47	9	3	1	0	2	0	2	3	1	0	0	13	12	5	1	0	0	0	0	0	2	2	0	0
Lysobacter enzymogenes	2	5	6	1	3	5	4	0	0	2	3	2	1	2	0	4	0	7	2	92	13	137	110	23	213	15	4	3	0	2	0	1	0	1	4	3	1	13	5	1	1	0	0	2	0	0	0	0	0
Streptococcus dysgalactiae	23	0	0	0	9	8	0	0	0	1	0	0	3	0	0	0	0	0	1	241	15	136	186	0	0	21	9	0	0	0	2	0	0	0	1	1	12	29	0	4	2	0	0	0	1	0	0	0	0
Petrocella atlantisensis	11	0	0	0	5	5	1	0	0	0	0	1	0	1	0	0	0	0	0	334	22	266	60	0	2	3	0	0	0	0	0	0	1	0	0	2	1	0	0	3	0	1	0	0	0	1	0	1	0
Skermanella pratensis	5	2	0	1	4	13	0	0	10	2	0	0	0	3	4	1	0	1	2	114	16	153	153	2	173	14	3	0	1	1	1	0	0	2	0	8	0	2	21	0	0	0	0	0	0	0	0	4	1
Caproiciproducens sp. NJN-50	5	0	1	0	0	2	0	0	0	0	0	0	5	0	0	0	0	0	0	186	16	328	152	1	0	0	0	0	0	0	0	0	1	2	0	1	5	0	0	0	1	0	0	1	0	1	2	0	0
Arthrobacter sp. YC-RL1	11	0	5	0	2	7	0	0	0	0	0	0	2	0	2	0	6	0	0	249	23	157	165	5	55	11	0	0	0	0	0	0	0	0	2	0	0	10	0	4	0	0	1	0	0	0	0	0	0
Trueperella bialowiezensis	11	0	0	0	3	11	0	0	1	0	1	0	0	0	0	0	0	0	0	244	45	210	122	1	5	14	3	0	0	0	0	0	0	1	0	0	14	11	0	4	5	0	1	0	0	0	0	0	0
Massilia putida	1	0	8	1	0	0	1	3	0	1	7	11	0	0	2	0	0	9	0	117	22	126	82	34	191	31	5	0	1	0	0	0	2	0	0	1	2	1	5	1	1	32	0	4	2	0	0	1	0
Paracoccus sanguinis	0	0	2	0	5	2	0	0	2	2	1	24	0	0	0	1	0	3	1	22	26	47	84	32	251	176	7	4	2	0	0	2	0	1	0	0	4	0	6	1	0	0	0	0	0	0	0	0	0
Croceicoccus naphthovorans	0	0	0	0	0	0	0	0	0	2	2	0	2	6	0	4	0	0	0	43	12	6	168	16	438	6	2	0	2	0	0	0	0	0	0	3	0	0	0	1	2	0	0	0	0	0	0	0	0
Romboutsia hominis	51	1	0	1	4	9	2	0	1	1	2	1	15	1	3	0	1	0	0	220	3	236	32	0	7	2	1	2	0	1	2	0	0	8	5	1	8	14	0	1	2	0	0	0	1	0	0	2	0
Pseudomonas chlororaphis	12	8	1	1	2	5	6	3	0	10	7	1	6	2	4	0	1	7	1	90	21	69	82	19	271	10	2	3	0	1	5	2	1	2	0	6	5	3	3	1	5	1	2	0	2	1	0	1	6
Streptococcus thermophilus TH1477	2	0	0	0	4	0	0	0	0	0	0	0	0	0	0	0	0	0	0	150	32	424	73	0	0	8	3	0	0	0	0	0	0	0	0	1	0	13	0	0	0	0	0	0	0	0	0	0	0
Nocardiopsis alba ATCC BAA-2165	5	3	7	4	2	5	4	2	12	3	7	2	4	3	6	1	0	2	3	254	6	69	50	5	66	64	3	2	2	5	1	3	4	1	3	4	3	1	2	6	3	0	3	3	3	6	0	7	3
Flavonifractor plautii	12	0	0	0	0	3	0	0	0	0	1	0	9	1	0	4	0	0	0	224	84	216	90	0	0	12	2	0	0	1	1	2	0	8	0	3	10	0	0	0	5	0	0	0	0	0	0	1	0
Phreatobacter cathodiphilus	4	1	2	0	2	1	1	0	0	0	0	0	0	0	1	2	0	2	0	21	14	38	72	108	178	189	30	1	0	0	0	0	0	0	0	1	1	0	2	4	0	0	0	0	0	1	0	0	0
Sphingobium herbicidovorans	0	0	0	0	2	0	0	4	0	0	4	4	17	0	3	4	0	14	0	6	10	5	139	10	464	1	3	0	0	0	0	0	1	0	0	0	4	0	0	0	0	0	0	0	1	0	0	1	2
Flaviflexus sp. H23T48	19	0	0	0	14	3	0	0	0	2	0	0	8	0	0	0	0	0	0	243	38	186	117	2	3	25	7	0	0	0	0	0	0	2	0	0	9	10	0	2	2	0	0	0	0	0	0	0	0
Bradyrhizobium sp. CCGE-LA001	6	2	0	0	7	0	1	2	0	0	6	0	37	2	24	41	1	15	6	69	28	13	70	95	165	29	10	12	4	3	4	9	1	0	2	1	2	0	2	0	8	0	1	1	0	1	5	2	2
Actinobacillus porcitonsillarum	14	6	0	3	16	5	2	6	5	6	4	5	1	1	8	12	19	3	4	25	53	121	6	3	4	129	24	7	5	5	11	2	4	2	7	4	7	14	0	23	5	5	5	1	1	1	9	1	6
Nitrosomonas eutropha C91	17	15	6	14	11	13	9	13	10	8	10	13	11	35	5	18	12	12	9	4	12	49	2	4	0	0	6	14	16	5	21	20	5	10	12	16	16	16	4	2	5	10	10	7	9	7	7	3	6
Erythrobacter sp. HL-111	5	0	1	0	0	1	1	0	0	0	0	1	0	0	0	4	0	0	1	11	2	10	166	5	478	3	1	1	1	1	0	1	2	0	1	0	1	0	0	2	0	0	0	0	0	0	0	0	0
Myxococcus xanthus	2	0	3	0	6	9	1	0	0	0	1	0	6	3	0	4	1	0	2	240	17	129	107	6	96	12	3	1	7	1	1	0	4	2	2	0	5	0	3	3	1	0	1	4	0	0	0	0	0
Parascardovia denticolens DSM 10105 = JCM 12538	5	0	0	0	5	1	0	0	0	0	0	4	14	10	0	0	0	0	0	326	19	150	80	0	0	8	0	1	8	0	0	0	0	19	4	0	6	2	0	3	6	15	1	0	0	1	0	0	0
Carnobacterium divergens	65	0	0	0	13	7	1	1	0	3	2	0	6	0	0	0	0	0	0	323	12	135	52	0	10	8	9	0	2	2	4	0	2	3	0	0	13	7	0	7	0	0	1	0	0	0	0	0	0
Caloramator sp. E03	23	1	0	0	7	4	2	0	1	2	1	0	0	1	3	0	0	1	3	245	26	268	59	0	0	3	1	2	0	1	1	1	0	0	0	2	3	1	0	6	2	1	0	1	0	0	2	0	0
Paraclostridium bifermentans	29	0	0	0	3	20	0	0	1	6	1	0	0	0	0	1	2	0	0	264	8	227	45	0	0	8	4	0	0	1	2	0	2	2	2	1	4	6	1	1	1	0	0	2	0	3	0	0	0
Erythrobacter litoralis	0	0	0	0	0	2	0	0	0	0	0	0	0	1	0	0	0	0	0	6	8	7	171	3	496	3	2	0	0	0	0	0	0	0	0	0	0	1	0	1	0	0	0	0	0	0	0	0	0
Dietzia psychralcaliphila	5	4	4	1	6	6	2	6	0	0	18	10	152	8	23	62	12	84	8	30	17	43	17	9	63	13	0	2	4	8	4	2	7	0	0	0	3	3	2	0	0	2	0	0	0	0	0	0	0
Methylosinus trichosporium OB3b	0	0	2	0	2	1	0	2	0	0	0	0	0	0	0	0	0	0	0	24	3	50	437	11	136	19	2	0	0	0	0	0	2	0	0	0	0	0	1	0	0	0	0	0	0	0	0	0	0
Bradyrhizobium oligotrophicum S58	1	2	0	1	3	0	1	5	0	2	0	2	2	6	15	13	1	0	2	35	11	57	141	105	189	63	10	1	0	0	0	1	0	0	0	4	0	0	9	1	1	1	0	0	0	0	0	0	0
Acinetobacter guillouiae	5	2	3	0	1	1	0	0	4	6	0	2	8	2	23	47	4	14	2	13	54	48	12	0	1	8	4	5	2	266	6	0	1	0	0	2	2	3	5	2	0	1	2	0	0	0	1	0	4
Comamonas testosteroni TK102	5	4	5	4	4	1	5	4	2	5	18	13	24	4	55	37	6	75	7	32	94	20	17	15	38	16	0	1	7	9	0	8	6	5	0	5	17	14	20	0	0	0	2	0	0	0	2	0	2
Hymenobacter sp. BT18	10	1	3	1	2	17	0	0	1	4	0	0	5	0	0	1	0	0	0	161	28	198	100	10	66	2	7	1	2	0	3	1	3	8	1	1	10	12	2	3	0	0	2	0	0	0	0	0	0
Eubacterium maltosivorans	21	0	1	1	0	1	0	0	0	0	0	0	0	0	0	0	0	0	0	417	29	21	187	0	0	0	0	0	0	0	0	0	0	0	0	1	0	1	0	0	1	0	0	0	0	1	0	0	0
Stenotrophomonas rhizophila	6	0	3	6	11	12	2	8	3	2	2	5	21	12	17	2	3	14	2	53	15	10	97	15	141	16	6	6	11	5	6	4	16	2	5	6	15	9	3	3	1	6	1	1	9	2	6	5	7
Butyricimonas faecalis	87	0	1	1	8	23	0	0	8	0	0	0	14	0	1	0	0	0	0	155	74	124	41	0	0	5	5	0	0	0	0	0	2	9	1	0	38	23	2	10	5	0	0	1	2	0	0	0	1
Sphingopyxis granuli	0	0	0	0	2	0	1	0	0	0	0	0	0	1	1	6	0	0	0	17	4	26	139	11	458	11	1	0	0	0	0	0	0	0	0	0	1	3	0	0	0	0	0	0	0	0	0	0	0
Fusobacterium gonidiaformans ATCC 25563	4	0	0	0	0	3	0	1	0	0	0	0	4	0	0	0	0	0	0	259	6	273	85	0	10	3	3	0	0	0	0	0	0	5	0	1	4	1	0	0	2	0	1	0	0	0	0	0	1
Listeria monocytogenes	8	0	5	1	4	8	0	1	2	2	0	1	0	2	0	0	0	0	1	297	31	177	54	0	3	8	8	0	3	0	1	1	1	4	1	1	2	8	9	7	2	0	1	1	0	1	0	0	0
Peptococcaceae bacterium DCMF	13	0	0	0	0	3	1	1	0	0	0	0	0	0	0	0	0	0	1	433	17	132	65	1	1	1	1	0	1	0	1	1	0	0	0	1	3	3	0	0	0	0	0	0	0	0	0	0	0
Cutibacterium granulosum	14	0	0	0	18	47	2	1	4	0	4	0	46	0	4	0	0	20	38	68	46	45	35	27	4	165	15	2	0	0	6	6	0	1	0	2	13	4	8	9	2	0	0	0	2	0	4	0	2
Actinobaculum sp. 313	25	0	0	0	0	8	0	0	0	2	2	0	0	1	0	0	0	0	0	282	32	132	96	2	2	41	6	0	0	0	1	0	0	4	0	0	12	3	0	6	0	0	0	0	0	0	0	0	0
Kocuria palustris	16	0	0	0	8	4	0	0	7	4	7	0	14	0	16	38	5	2	8	84	108	137	41	25	6	26	24	6	2	0	0	6	0	0	0	2	9	1	4	10	10	0	0	0	4	0	2	0	0
Alcaligenes faecalis	9	5	2	0	10	9	1	0	4	5	1	1	0	4	1	4	2	11	0	140	64	195	75	6	6	77	2	0	0	1	0	0	2	2	1	2	1	3	3	4	2	4	3	0	0	0	1	1	2
Glutamicibacter halophytocola	7	0	0	0	0	1	0	0	0	1	2	0	0	0	0	0	0	0	0	246	31	123	224	2	2	4	0	0	1	0	0	0	0	1	0	0	7	4	0	0	0	0	0	0	2	0	0	0	0
Variovorax paradoxus EPS	11	11	9	15	6	14	6	16	12	14	3	8	3	8	19	15	1	3	8	11	14	25	25	40	96	11	1	12	10	12	14	19	5	2	2	7	7	8	13	6	10	3	8	5	2	18	6	7	3
Brevibacterium aurantiacum	32	1	0	0	6	8	0	0	0	0	4	0	0	5	6	0	0	0	0	242	31	157	99	10	14	17	5	2	0	0	0	4	0	2	1	0	4	1	0	8	1	0	0	0	0	0	0	0	0
Bacteroides caecimuris	71	0	0	1	13	22	0	0	2	7	2	0	17	5	2	0	0	0	0	147	24	116	40	0	6	1	5	0	0	0	1	1	0	6	3	0	4	63	1	11	2	3	0	0	2	0	0	0	3
Microbacterium aurum	2	0	19	0	2	0	4	0	4	1	21	8	9	0	34	20	0	8	2	51	57	97	80	118	56	21	7	2	0	2	1	0	1	0	1	0	3	2	0	1	0	0	0	0	0	0	4	0	4
Massilia oculi	6	1	0	1	1	3	5	2	5	26	5	0	2	3	1	13	0	3	1	59	68	32	101	32	118	21	9	0	6	0	1	0	2	3	5	0	6	2	2	0	0	2	13	25	39	0	2	0	6
Roseateles depolymerans	8	3	3	1	6	0	0	11	2	3	5	1	2	1	9	7	0	8	6	23	23	59	47	267	63	7	0	0	1	0	6	0	7	2	3	2	4	0	3	0	3	0	6	0	0	0	1	1	8
Geobacillus genomosp. 3	1	2	0	0	0	1	0	0	0	0	0	0	1	0	0	0	0	0	0	447	10	154	33	0	0	3	0	0	0	0	0	0	0	2	0	0	2	7	0	2	0	0	0	0	0	0	0	0	0
Borreliella burgdorferi N40	14	12	10	17	18	28	7	14	7	5	14	17	6	17	6	9	10	25	12	0	0	0	1	2	9	0	1	8	20	10	10	7	26	6	8	9	13	20	15	17	3	8	7	10	15	9	11	11	12
Lactococcus raffinolactis	11	8	6	5	10	11	6	3	8	5	5	4	32	2	7	5	0	3	6	136	57	100	59	0	3	3	5	2	5	10	4	8	7	6	1	4	8	10	8	5	10	3	4	2	5	6	6	3	1
Erythrobacter sp. HKB08	2	0	3	0	0	0	0	0	0	0	0	0	0	0	0	0	0	0	0	44	9	19	147	4	427	4	2	0	0	0	0	1	1	0	0	0	2	0	0	0	0	0	0	0	0	0	0	0	0
Microbacterium sp. 10M-3C3	6	0	22	0	10	3	2	5	6	4	12	0	0	0	41	13	0	15	2	64	13	78	133	7	146	8	0	0	0	0	0	3	6	5	2	2	14	4	0	0	1	0	2	0	0	0	0	0	0
Fusobacterium necrophorum subsp. funduliforme	8	0	2	0	5	12	2	0	1	0	4	0	0	2	0	0	5	0	0	161	28	148	73	0	2	6	2	0	0	0	0	1	2	1	1	0	14	8	1	3	0	0	1	2	0	0	0	2	0
Georgenia sp. ZLJ0423	9	0	1	0	2	6	0	0	1	0	0	0	0	2	0	0	0	11	0	158	26	196	98	1	72	20	6	0	0	1	0	0	8	9	1	0	9	2	0	0	0	0	0	0	0	0	0	0	0
Vagococcus sp. HDW17A	5	0	0	0	6	4	0	0	0	1	0	0	0	0	0	0	0	0	0	402	21	109	68	0	4	10	3	0	0	1	0	0	0	1	0	1	8	4	1	4	0	2	0	0	0	0	0	3	0
Bradyrhizobium sp.	10	1	1	9	5	2	3	2	5	6	12	0	12	3	27	8	7	0	1	52	11	36	144	53	40	24	6	7	16	1	11	8	8	4	2	8	7	2	9	9	4	5	2	3	2	6	1	4	0
Altererythrobacter sp. B11	2	0	0	0	2	1	0	0	1	0	5	0	2	0	7	5	0	10	0	2	6	5	124	11	443	15	0	4	0	0	0	0	0	0	0	1	0	1	0	0	0	0	0	0	0	0	0	0	0
Corynebacterium jeikeium	10	2	0	1	3	2	0	1	1	0	1	0	24	0	8	4	0	0	0	202	19	132	124	8	7	34	4	0	5	1	2	3	0	2	1	0	13	7	0	5	0	0	0	0	0	0	1	1	0
Ruminococcus champanellensis	4	0	0	0	3	0	0	0	0	0	4	0	0	0	1	0	0	0	0	163	30	250	176	0	0	1	1	0	0	0	0	0	0	1	0	0	8	0	0	5	2	0	0	0	0	0	0	0	0
Blastochloris tepida	2	0	0	0	0	0	0	0	0	0	0	0	0	0	0	18	0	0	7	54	14	14	183	13	309	17	4	0	0	0	0	0	0	1	1	3	1	2	2	0	3	0	3	1	1	0	0	1	0
Arthrobacter crystallopoietes	8	0	0	1	3	8	0	0	0	0	0	0	0	0	0	0	0	0	0	393	10	75	106	5	24	9	1	0	0	1	0	0	0	2	0	2	1	1	0	1	0	0	0	0	1	0	0	1	0
Cupriavidus basilensis	4	0	5	1	1	1	1	2	0	0	2	1	2	1	10	0	0	13	2	40	60	43	33	171	122	66	16	1	4	1	1	0	2	3	1	3	1	9	2	1	0	0	0	0	0	0	0	0	0
Streptomyces lincolnensis	8	0	0	0	2	2	0	0	0	0	0	0	1	0	1	0	0	2	0	315	18	112	38	1	123	6	1	0	3	0	0	0	2	0	0	0	2	1	2	2	0	0	0	0	0	0	0	0	0
Cohnella abietis	13	26	27	8	17	7	7	14	11	7	18	2	1	18	11	9	9	12	7	35	2	22	9	1	3	0	2	12	16	16	15	16	28	1	23	9	13	10	15	8	4	3	8	8	2	4	3	7	3
Acidipropionibacterium jensenii	8	0	1	0	2	5	1	0	0	0	0	0	0	0	0	0	0	0	2	157	23	175	97	0	94	38	5	0	0	1	0	0	0	2	0	0	3	14	0	2	1	0	0	0	0	1	0	0	6
Paeniclostridium sordellii	29	2	3	0	13	11	2	1	0	0	1	1	4	0	0	2	6	2	0	163	13	245	45	0	0	1	1	4	0	0	2	2	1	4	0	0	4	8	1	5	5	0	3	0	0	2	0	2	0
Hymenobacter sp. DG01	20	2	3	6	2	6	1	1	1	3	7	2	5	2	2	1	0	4	1	172	37	148	75	13	15	0	3	5	4	6	2	1	9	1	2	5	4	16	0	3	5	4	0	1	4	1	0	2	2
Starkeya novella DSM 506	2	0	0	0	1	4	0	0	0	4	0	0	0	0	0	2	0	0	0	24	23	39	212	31	278	10	7	0	0	0	0	0	0	0	0	0	0	0	0	0	1	0	0	0	0	0	0	0	0
Bacteroides fragilis 638R	60	0	0	0	1	41	0	0	1	1	0	0	3	0	0	2	0	0	0	126	29	116	16	1	0	13	2	0	2	1	0	0	0	11	0	0	24	13	0	3	6	0	0	1	0	0	0	0	0
Brachybacterium sp. SGAir0954	3	2	2	0	0	4	0	5	0	0	0	0	0	0	0	10	0	0	0	149	28	147	169	10	54	22	1	0	0	1	1	1	0	0	0	0	7	1	0	4	4	0	0	0	0	0	0	0	0
Rhodopseudomonas palustris BisB18	0	0	0	0	5	12	1	0	0	0	0	0	6	0	3	0	2	0	0	59	24	111	127	43	165	46	9	1	0	1	0	4	1	2	0	0	3	6	2	0	0	0	0	0	0	0	0	0	0
Dermabacter vaginalis	2	1	0	0	3	1	0	0	1	0	1	0	2	0	0	0	0	1	0	229	44	150	140	1	6	11	2	0	0	0	0	1	0	2	0	0	14	1	0	5	1	0	0	0	0	0	0	0	0
Burkholderia multivorans	5	0	10	1	14	4	8	6	2	1	2	7	10	0	16	19	4	21	3	53	26	65	100	31	84	4	3	8	9	13	1	9	14	2	1	5	3	2	8	4	1	2	1	2	0	2	0	0	0
Lactococcus lactis subsp. cremoris	3	0	0	0	1	1	2	0	0	2	0	0	0	0	0	0	0	0	0	246	17	223	73	0	1	11	8	1	0	2	0	1	0	0	0	1	14	8	1	3	0	0	0	0	0	0	0	0	1
Hungateiclostridium clariflavum DSM 19732	9	1	1	0	2	5	2	0	0	0	2	0	0	1	0	2	1	0	0	244	28	152	128	0	3	0	0	1	1	0	1	0	2	0	0	3	1	7	0	8	0	0	0	0	0	0	1	0	0
Aureimonas sp. AU20	4	0	1	1	0	0	1	0	0	0	0	2	2	2	0	1	0	1	0	18	9	20	174	8	353	14	2	0	0	0	0	0	0	0	0	2	4	0	1	0	1	0	0	0	0	0	2	0	0
Corynebacterium argentoratense DSM 44202	3	0	0	0	1	4	0	0	2	0	0	0	0	0	0	0	0	0	0	178	30	113	121	0	14	30	9	0	0	0	0	0	0	1	0	0	14	4	0	10	2	1	0	0	0	0	0	0	0
Pseudomonas putida H8234	2	2	2	0	8	2	2	11	6	2	18	31	63	1	58	41	2	96	16	7	41	3	0	5	52	3	0	2	4	15	13	3	2	6	2	0	14	6	11	0	0	0	0	0	0	0	0	0	0
Capnocytophaga canimorsus	132	0	0	1	3	12	1	0	4	2	4	0	0	1	1	0	0	0	0	78	16	144	22	2	0	4	6	1	1	0	0	1	1	25	0	0	13	79	1	1	5	1	0	0	0	0	0	0	0
Streptococcus infantarius subsp. infantarius CJ18	7	0	0	0	0	0	0	0	0	1	0	0	0	0	0	0	0	0	0	213	19	127	208	0	0	11	6	0	0	0	0	1	0	3	0	0	8	7	0	5	0	0	0	0	0	0	0	0	1
Fermentimonas caenicola	88	1	1	0	16	18	1	3	1	2	0	1	0	0	1	0	1	2	0	116	74	119	14	1	1	0	13	0	0	1	0	0	0	4	0	1	25	39	0	25	6	2	0	0	1	0	0	0	0
Collimonas arenae	11	3	13	7	8	5	5	9	4	5	15	3	9	13	15	16	0	15	6	36	13	93	5	14	13	17	0	4	3	5	19	10	10	4	2	1	16	8	8	12	5	10	3	3	2	7	9	5	7
Nocardia mangyaensis	1	0	0	0	0	1	2	0	1	0	3	0	0	0	1	3	0	1	1	146	8	232	113	0	66	15	2	0	1	1	1	0	1	0	1	1	1	0	0	1	1	0	2	1	0	1	0	1	0
Lactobacillus salivarius	25	6	0	1	2	12	7	0	1	2	1	2	0	3	1	0	0	0	0	161	6	144	34	1	8	1	4	3	2	10	0	4	1	48	2	8	10	7	1	2	5	5	0	0	1	1	0	0	0
Microterricola viridarii	11	0	3	4	0	6	0	0	0	0	5	4	0	0	0	8	0	0	3	182	28	119	96	3	89	15	1	1	1	0	2	0	0	2	1	1	8	5	0	1	0	0	0	0	3	0	0	0	1
Burkholderia cenocepacia	1	1	3	0	0	2	6	0	1	1	2	13	3	8	6	1	0	1	2	37	27	101	149	36	119	25	2	1	0	19	2	0	6	0	3	1	3	0	1	0	5	0	0	0	0	0	1	0	0
Burkholderia gladioli	4	3	2	10	2	0	1	8	3	0	6	0	2	0	9	4	4	12	2	53	22	37	107	33	179	24	1	1	1	7	0	1	14	3	4	1	2	11	1	0	2	2	3	0	0	0	0	1	1
Bradyrhizobium lablabi	0	1	0	0	0	0	0	2	0	1	0	0	3	0	5	5	2	5	0	31	20	18	164	115	133	62	16	0	1	1	0	0	0	0	0	1	0	0	0	0	0	0	0	0	1	0	0	0	0
Acinetobacter indicus	6	8	3	4	18	8	7	0	9	7	44	14	51	18	47	73	1	64	2	13	14	19	16	5	6	2	4	5	5	7	4	0	21	7	3	10	7	3	5	2	0	0	2	0	1	3	0	0	6
Streptococcus gallolyticus	4	0	0	2	6	7	0	0	0	2	0	0	0	0	0	1	0	0	0	148	21	213	139	0	1	18	9	0	0	0	0	0	0	3	0	0	15	12	0	2	0	0	0	0	0	0	0	0	0
Pseudomonas oryzihabitans	11	2	1	1	3	3	4	2	2	2	4	2	2	4	0	16	0	0	1	32	30	59	71	114	159	25	8	7	0	0	1	0	0	1	2	1	2	14	0	0	1	2	0	0	2	0	1	0	4
Bradyrhizobium guangzhouense	1	6	2	0	0	8	5	0	0	2	4	5	15	1	10	21	0	19	5	8	29	5	74	94	201	38	6	5	6	7	0	0	3	2	1	3	2	0	4	1	0	0	0	0	2	0	0	4	0
Fimbriimonas ginsengisoli Gsoil 348	3	9	10	3	11	12	14	14	5	15	23	4	10	11	17	13	3	10	4	12	9	41	16	1	31	2	2	12	17	15	10	19	3	1	11	7	4	16	5	19	12	1	4	4	14	5	6	3	3
Leptothrix cholodnii SP-6	10	5	12	2	3	1	0	2	1	3	0	11	2	7	11	4	4	11	6	20	40	24	151	107	61	12	1	1	2	3	4	2	0	0	0	6	6	1	5	4	4	4	0	0	0	0	0	0	3
Lactococcus lactis	29	1	1	0	7	8	2	0	0	9	1	0	19	0	0	0	0	0	0	211	12	144	95	0	0	7	8	0	0	2	2	0	2	2	1	2	5	8	1	1	0	0	1	1	0	0	1	1	0
Lactobacillus reuteri	7	0	2	0	13	5	0	0	1	0	0	1	0	3	1	1	0	0	0	322	15	101	40	0	5	16	0	0	1	0	0	0	0	0	0	0	12	24	0	3	6	2	0	0	0	0	0	0	0
Enterococcus mundtii	13	0	1	0	9	11	1	0	0	0	0	0	2	0	0	0	0	0	0	336	19	108	44	0	1	9	1	0	0	0	0	0	0	3	0	0	9	8	0	5	7	0	0	0	0	0	0	0	0
Blastomonas fulva	0	1	2	0	0	0	0	0	1	1	1	1	16	0	9	10	2	3	3	2	11	10	117	6	365	5	1	3	0	7	0	0	13	1	0	1	2	0	4	1	0	0	0	0	0	0	0	0	2
Hydrogenophaga sp. PBC	6	8	4	1	4	3	5	1	3	0	11	4	6	0	7	5	4	15	4	83	74	123	40	50	25	34	0	2	1	0	4	0	5	1	1	2	8	14	4	2	0	0	1	4	0	0	1	1	4
Staphylococcus simulans	7	0	0	0	5	5	0	1	1	0	2	0	0	0	0	0	6	1	0	66	289	40	21	1	0	2	0	0	0	0	0	0	3	0	2	3	1	5	1	4	3	1	0	0	1	0	1	2	0
Bradyrhizobium sp. 1(2017)	1	3	8	0	0	0	1	5	0	2	5	6	28	3	12	22	8	61	5	12	10	1	100	88	132	30	2	3	0	1	1	3	8	1	0	1	10	0	4	0	3	0	0	2	5	1	0	1	1
Corynebacterium minutissimum	6	0	0	0	23	2	0	0	1	0	0	0	32	0	0	2	19	0	0	207	39	47	125	9	0	44	8	0	0	0	0	0	0	3	0	2	7	2	6	6	2	0	0	2	0	0	1	1	0
Pseudomonas alkylphenolica	4	2	1	0	3	1	2	0	1	9	0	4	0	1	2	4	0	0	0	58	10	27	30	10	390	2	3	0	2	1	0	0	1	0	0	0	0	2	1	1	0	0	2	0	2	0	0	0	9
Cellulomonas shaoxiangyii	14	0	0	0	5	12	1	0	0	0	0	1	0	0	0	2	0	0	0	175	24	198	86	1	24	8	2	0	0	2	0	1	0	0	0	0	7	1	2	1	0	2	0	0	1	0	0	0	2
Alicyclobacillus acidocaldarius subsp. acidocaldarius DSM 446	3	1	0	0	0	3	1	0	0	2	0	0	0	0	0	0	0	0	0	284	14	197	84	1	4	1	3	0	0	0	0	0	0	2	0	0	2	0	0	0	0	0	0	0	0	0	0	0	0
Croceicoccus marinus	1	0	0	0	1	4	0	0	0	0	0	0	0	0	2	0	0	3	0	2	5	52	121	8	379	13	1	0	2	0	0	3	0	0	0	2	0	0	1	0	0	0	0	0	0	0	0	0	0
Miniimonas sp. S16	8	1	2	0	1	3	2	0	2	0	0	0	0	4	21	0	0	1	0	157	36	129	70	6	92	19	1	0	0	0	0	1	0	4	0	0	5	4	3	5	0	0	0	0	0	0	0	0	1
Rhizobacter gummiphilus	15	1	3	7	5	1	5	1	3	0	0	12	0	2	0	0	10	10	2	45	27	53	54	111	75	47	1	1	2	0	4	0	2	7	9	0	3	6	6	1	0	4	1	2	3	2	0	0	6
Microbacterium sp. CBA3102	9	0	1	0	3	5	0	1	0	0	4	0	14	0	4	11	0	4	0	197	26	115	160	0	9	8	4	0	0	1	0	0	1	1	0	1	2	1	0	0	0	0	0	1	0	0	0	0	0
Pseudomonas putida B6-2	0	0	0	0	0	0	0	0	1	0	0	0	0	0	2	0	0	2	0	77	445	27	3	1	35	3	0	0	0	0	0	0	0	0	0	0	0	0	0	0	0	0	0	0	0	0	0	0	0
Pseudomonas citronellolis	3	0	0	4	0	6	4	0	0	1	0	0	0	0	2	0	1	1	0	42	29	176	32	14	205	24	3	1	0	7	3	0	6	0	1	0	5	0	0	2	0	0	0	0	2	0	4	0	8
Paenibacillus polymyxa	1	0	0	0	4	4	3	1	0	1	1	2	0	1	0	0	0	0	0	122	9	258	111	1	2	7	2	0	1	1	2	1	0	1	3	2	12	7	1	2	1	0	0	1	1	2	0	1	0
Desulfosporosinus orientis DSM 765	12	1	0	0	3	1	0	1	0	0	0	0	0	0	1	0	1	0	0	297	19	157	66	1	0	0	0	0	0	1	1	0	0	2	1	0	3	4	0	3	0	0	1	1	0	0	2	2	0
Treponema pedis str. T A4	132	0	0	1	6	9	1	1	0	0	1	1	6	0	1	3	0	0	1	111	26	70	40	2	6	8	10	0	0	0	2	0	0	2	0	0	20	5	1	0	26	0	0	2	0	0	2	0	1
Escherichia coli O157:H7	12	9	13	1	13	11	20	8	0	6	14	0	0	23	0	0	0	0	0	6	35	2	3	6	3	5	1	0	5	21	15	6	3	0	18	15	4	12	14	12	7	0	8	1	11	4	4	1	7
Bifidobacterium breve	4	0	1	0	3	0	1	0	0	0	0	0	0	0	0	0	1	0	0	219	18	190	98	0	14	18	1	0	0	0	0	0	0	2	0	0	6	2	0	0	0	0	0	0	0	0	0	0	0
Lactobacillus curvatus	12	0	3	0	2	4	1	2	0	0	2	0	0	0	0	0	0	1	0	400	10	81	30	0	0	4	1	0	1	0	0	0	2	4	0	0	5	3	0	3	3	0	0	0	0	1	0	0	0
Carnobacterium sp. CP1	10	0	0	0	2	4	1	0	0	1	0	1	3	2	0	0	0	0	3	343	18	123	37	0	4	6	8	1	0	1	0	1	0	1	0	0	2	2	1	0	2	0	1	0	2	1	0	0	0
Halomonas sp. GFAJ-1	20	13	6	7	6	9	15	6	9	14	5	10	8	6	16	9	8	1	3	12	10	34	35	1	12	2	0	9	8	11	10	7	15	9	6	2	6	16	11	4	7	18	9	5	9	19	4	9	6
Streptococcus pneumoniae INV200	3	0	0	0	7	8	6	0	2	2	0	0	0	0	0	4	0	0	0	125	43	139	36	0	0	111	4	0	11	0	0	0	0	3	0	0	1	10	0	10	0	0	0	0	0	0	0	1	0
Pseudomonas putida ND6	0	0	0	0	0	0	0	0	0	0	2	0	0	0	0	0	0	0	0	45	172	13	0	6	309	22	4	0	2	10	0	0	0	0	0	0	0	0	0	0	0	0	0	0	0	0	0	0	0
Xanthomonas campestris	6	0	0	0	1	4	1	10	2	1	0	0	13	0	0	0	0	0	0	41	12	42	31	9	117	6	8	1	0	0	6	3	0	6	0	10	2	4	0	0	6	0	0	2	0	0	0	0	0
Paucibacter sp. KCTC 42545	2	1	14	0	4	4	4	5	3	4	1	2	25	15	1	11	0	5	3	36	36	53	21	218	18	14	0	2	0	3	3	1	10	1	9	1	2	2	6	4	1	1	0	0	1	1	0	1	2
Cystobacter fuscus	1	0	0	0	2	6	4	0	0	0	0	0	0	0	0	4	0	1	0	62	38	88	113	4	196	9	3	2	1	2	1	2	1	3	1	0	4	5	0	2	0	0	2	0	1	0	0	0	1
Acinetobacter johnsonii XBB1	7	2	0	0	1	0	8	2	2	1	5	11	74	1	62	111	12	90	4	3	5	0	1	5	0	0	0	2	2	13	4	4	16	1	0	4	0	10	33	0	0	0	0	0	2	0	0	0	0
Massilia flava	2	0	1	1	0	0	0	1	0	1	0	0	1	4	1	4	0	4	0	22	12	17	229	16	222	14	0	0	0	0	0	0	2	0	0	4	6	2	2	0	0	4	0	1	1	0	0	0	0
Bacteroides dorei CL03T12C01	56	1	0	0	14	5	0	0	1	0	16	0	10	7	0	0	0	0	0	37	4	99	3	0	4	0	0	1	0	0	0	0	0	11	0	0	41	14	0	3	3	2	0	0	0	0	0	0	0
Bacteroides coprosuis DSM 18011	162	0	0	0	19	10	0	1	0	1	0	0	1	0	1	4	2	0	0	42	22	59	22	1	2	5	5	0	3	2	0	1	0	9	1	1	32	21	4	34	9	0	0	0	0	0	0	1	3
Peptoclostridium acidaminophilum DSM 3953	45	0	0	0	7	3	0	0	0	0	0	0	0	0	0	1	0	0	0	164	6	233	46	0	2	3	3	0	0	0	2	0	0	0	1	0	0	7	0	6	1	0	0	0	0	0	2	0	0
Pseudomonas sp. J380	0	4	4	0	10	2	0	2	2	1	9	26	95	8	57	41	12	96	0	1	0	11	0	2	6	2	1	2	0	17	7	2	10	2	3	0	4	10	5	4	2	0	1	1	12	13	29	0	0
Serratia marcescens	8	0	1	0	135	10	3	4	2	0	1	0	0	2	2	0	0	1	2	60	65	92	62	7	49	7	5	2	1	1	0	1	1	1	3	1	5	2	3	2	3	2	1	1	1	0	2	0	2
Gardnerella vaginalis	17	11	1	0	7	9	1	0	3	1	0	0	0	0	0	0	1	0	0	166	84	132	37	1	2	4	4	2	1	1	4	2	2	1	0	0	11	6	1	4	3	0	1	1	0	0	0	0	0
Cellulomonas sp. Y8	4	0	1	0	2	1	2	0	0	0	1	0	0	0	0	1	0	0	0	105	18	77	146	2	169	20	1	1	0	1	0	2	0	1	0	0	5	0	0	0	0	0	0	0	0	0	0	0	0
Ralstonia solanacearum CMR15	7	1	15	0	1	4	0	8	7	0	3	13	20	2	6	1	9	27	2	14	49	21	4	173	34	30	15	2	2	2	6	1	7	1	2	9	4	10	11	0	0	0	0	0	0	0	0	0	0
Brachybacterium sp. P6-10-X1	2	0	0	0	3	2	0	0	0	2	0	0	0	0	0	2	0	0	0	265	22	100	77	7	34	21	2	1	0	1	1	0	0	0	0	0	6	3	0	5	0	0	1	0	0	0	0	2	0
Mycobacterium paragordonae	4	2	3	1	4	5	3	0	1	1	3	0	2	0	5	8	1	3	3	90	18	86	73	13	60	52	0	1	6	0	4	0	5	0	0	1	5	8	6	9	2	0	3	3	6	10	5	1	6
Slackia heliotrinireducens	4	0	0	0	0	8	0	0	0	0	0	0	1	0	0	0	0	0	0	102	32	203	145	0	0	4	1	0	0	0	0	0	0	3	0	0	9	2	4	16	2	0	0	1	0	0	0	0	0
Cupriavidus gilardii CR3	3	6	16	6	7	12	15	1	7	0	10	10	34	12	4	3	11	38	2	23	14	34	20	52	41	21	1	1	19	1	0	14	9	1	4	8	7	4	16	0	0	2	2	2	0	0	0	0	0
Pediococcus acidilactici	3	0	0	0	1	2	0	0	0	1	0	0	0	0	0	0	1	0	0	352	12	133	35	1	3	3	2	0	0	0	0	0	1	1	0	0	3	3	0	1	0	0	0	0	0	1	0	0	0
Terribacillus goriensis	3	0	0	0	0	4	0	0	0	0	8	0	0	0	0	0	0	2	0	245	26	196	53	0	0	1	1	0	0	0	2	0	0	2	0	0	3	5	0	8	0	0	0	0	0	2	0	0	0
Acinetobacter sp. WCHA55	2	6	9	2	12	4	1	8	7	0	7	18	68	0	82	89	13	80	4	1	8	1	1	12	5	4	0	0	6	16	0	2	8	3	0	5	4	13	12	0	0	0	0	0	0	0	0	0	0
Acinetobacter sp. DUT-2	1	4	6	2	6	3	0	6	4	0	9	20	83	8	49	82	7	82	9	2	0	0	0	0	10	0	0	0	0	18	2	0	13	3	3	4	7	8	8	0	0	0	3	0	0	0	0	0	1
Peptostreptococcaceae bacterium oral taxon 929	25	1	0	0	0	4	0	2	1	0	0	0	0	0	0	1	0	0	0	184	10	217	83	0	6	0	0	0	0	0	1	0	0	2	0	0	7	1	0	0	1	0	1	0	1	0	0	0	0
Bosea sp. PAMC 26642	0	0	0	0	6	0	0	0	1	1	0	0	1	0	0	0	0	0	2	12	17	14	127	62	212	77	13	0	0	2	0	0	0	0	0	0	1	0	0	0	4	0	0	1	1	0	0	0	1
Akkermansia muciniphila	16	0	2	0	9	21	3	2	0	2	1	0	0	0	0	3	0	1	0	315	18	72	26	2	0	5	7	0	1	1	0	0	1	2	1	0	16	7	1	1	1	0	0	1	1	0	1	2	0
Megamonas funiformis	73	2	0	0	8	7	2	0	0	2	2	0	1	1	0	0	0	1	1	169	19	128	59	1	3	1	0	0	0	1	0	2	0	5	0	0	12	10	0	10	4	0	0	0	1	0	0	0	1
Draconibacterium orientale	71	0	0	0	14	17	0	0	0	0	4	0	3	0	4	0	0	1	0	116	38	126	50	8	2	0	12	0	0	0	0	0	0	7	1	1	12	21	0	13	0	0	0	0	0	0	0	0	0
Arthrobacter sp. YN	4	0	0	0	3	0	0	0	0	0	0	0	0	0	0	0	0	0	0	136	39	70	244	0	40	6	0	0	0	0	0	0	0	0	0	0	5	6	0	1	0	0	0	2	0	0	0	0	0
Nocardia brasiliensis	5	0	2	0	4	6	0	0	0	0	2	0	0	2	0	1	0	3	0	49	12	68	114	1	211	27	13	2	1	0	0	0	4	0	1	1	5	0	1	0	0	2	0	0	0	0	0	0	0
Streptococcus sp. FDAARGOS_522	15	0	0	0	6	0	1	0	0	0	0	0	0	0	0	0	0	0	0	273	5	178	65	0	0	2	0	0	0	0	0	0	0	0	0	1	0	2	0	0	0	0	0	0	0	0	0	0	0
Desulfotomaculum nigrificans CO-1-SRB	0	0	0	1	1	0	0	0	0	0	0	0	0	0	0	0	0	0	0	192	4	294	41	0	0	1	1	0	1	0	0	0	0	2	0	0	8	0	0	2	0	0	0	0	0	0	0	0	0
Propionibacterium australiense	18	0	0	0	2	6	0	0	0	0	0	0	0	0	3	0	0	0	0	161	38	158	71	2	3	72	8	0	0	0	0	0	0	0	0	0	0	0	0	4	0	0	0	0	0	0	0	0	0
Conexibacter woesei DSM 14684	4	0	0	0	2	4	0	0	0	3	4	2	0	0	0	0	0	0	1	96	18	139	89	2	145	3	0	0	0	0	0	1	1	1	0	4	1	9	0	0	0	0	0	1	0	0	0	0	2
Novosphingobium pentaromativorans US6-1	0	1	0	1	5	4	0	2	0	0	0	0	1	0	0	4	2	6	0	3	4	58	97	27	309	10	0	0	0	4	0	0	0	0	0	0	0	0	2	0	0	0	0	0	2	0	0	0	1
Azoarcus sp. KH32C	3	2	1	1	14	1	6	2	0	0	1	0	0	1	0	0	0	3	0	64	26	126	165	6	87	10	4	0	0	0	0	1	7	1	0	0	2	1	4	0	0	0	0	1	2	0	2	2	0
Cellulomonas sp. 40-2	13	0	0	0	1	2	0	1	1	0	0	0	1	1	1	0	0	0	0	192	12	83	109	7	62	13	6	1	2	0	2	0	2	2	1	1	3	15	0	3	4	0	0	0	0	0	0	0	0
Cutibacterium avidum	7	0	0	0	2	13	0	0	2	4	2	0	0	0	0	2	1	0	0	206	39	74	104	0	9	32	3	0	3	0	0	0	0	2	0	3	1	1	0	9	3	0	0	0	0	0	0	0	3
Tessaracoccus timonensis	19	0	0	0	1	5	0	1	0	1	1	0	0	0	2	0	0	0	0	195	28	107	86	1	9	60	3	0	1	0	0	0	0	1	0	2	7	0	0	4	2	0	0	0	0	0	0	0	0
Streptococcus pneumoniae CGSP14	0	0	0	0	4	2	0	0	3	5	0	0	1	0	3	13	0	0	0	74	19	187	28	0	0	93	5	0	12	0	0	0	0	2	0	0	17	1	0	6	0	0	0	0	0	0	0	0	0
Bacillus thuringiensis	14	5	3	1	2	7	4	2	4	5	0	0	1	5	4	4	1	4	1	176	22	138	41	0	2	1	2	0	4	4	2	4	2	3	4	1	5	4	3	2	2	1	0	2	0	6	2	3	2
Altererythrobacter marensis	0	0	0	0	1	0	0	0	0	0	1	0	1	0	0	0	0	0	0	10	7	22	118	6	378	3	1	0	0	0	1	0	0	0	0	0	0	0	0	0	0	0	0	0	0	0	0	0	0
Dickeya zeae	16	0	0	2	2	0	2	0	0	1	3	0	2	0	3	1	0	0	0	191	44	68	162	3	0	1	6	0	0	1	3	0	1	1	1	2	5	1	0	1	1	1	0	1	1	1	1	2	0
Actinomadura sp. WMMA1423	6	0	0	0	2	1	0	0	0	2	1	0	1	1	0	0	0	8	0	127	22	111	101	3	129	7	3	0	1	0	0	2	0	0	0	3	6	2	0	5	0	0	0	0	0	1	0	1	2
Paenibacillus mucilaginosus	5	3	1	0	4	8	7	3	1	2	4	1	0	9	1	8	2	0	2	121	19	109	79	0	6	1	0	2	4	12	13	2	4	1	5	5	3	8	3	7	1	3	0	4	3	1	0	6	8
Nonomuraea sp. ATCC 55076	13	2	2	0	2	2	0	0	0	0	1	0	1	0	4	3	0	3	0	49	25	97	94	4	171	14	6	2	0	0	1	2	0	3	0	2	3	1	1	10	0	0	0	1	0	1	1	2	2
Roseiflexus sp. RS-1	5	1	0	0	0	2	1	0	0	2	0	0	0	0	0	0	1	0	0	291	24	149	31	1	30	2	0	0	0	0	0	0	0	2	0	0	3	1	0	0	0	1	0	0	0	0	1	0	0
Comamonas testosteroni	0	2	0	0	15	0	0	2	0	4	0	4	0	3	7	3	4	0	4	29	64	319	8	13	18	16	0	0	10	1	0	0	0	0	1	0	1	3	3	1	0	0	0	0	0	0	0	0	0
Comamonas testosteroni P19	0	2	2	0	2	0	0	6	0	3	13	6	0	4	33	9	0	10	4	7	80	18	10	98	149	47	8	2	5	6	0	0	6	2	0	1	0	4	0	1	0	0	0	0	0	0	1	0	0
Hymenobacter sp. PAMC 26628	1	0	1	0	10	4	2	0	0	3	3	1	0	0	0	0	2	0	0	143	53	158	70	9	17	1	6	3	2	1	1	0	0	4	1	0	3	10	0	4	1	0	1	0	0	0	0	0	2
Luteimicrobium xylanilyticum	6	4	1	0	3	0	2	1	0	0	2	0	0	0	0	1	0	0	0	184	23	79	159	0	52	8	3	0	0	0	0	0	0	1	0	0	5	1	0	2	0	0	0	0	0	0	1	0	1
Treponema azotonutricium ZAS-9	11	0	0	0	0	10	0	1	0	0	0	0	0	0	0	0	0	0	0	252	19	199	41	0	2	3	0	0	0	1	0	0	1	3	0	0	0	0	0	2	1	0	0	0	0	0	0	0	0
Brevundimonas sp. M20	10	2	4	0	2	0	0	0	0	9	11	1	4	1	7	29	1	15	7	29	34	4	51	45	129	68	9	1	0	6	1	0	1	2	5	1	3	0	10	1	0	3	2	6	7	0	1	0	2
Vagococcus sp. MN-17	13	0	0	0	2	3	0	0	6	1	0	0	1	0	0	0	0	0	0	289	19	104	51	0	6	14	2	0	1	0	0	0	0	1	0	0	7	11	0	1	0	0	0	0	0	0	0	1	0
Paraburkholderia phymatum STM815	13	4	16	8	4	11	7	6	2	0	12	8	8	22	38	3	2	6	5	26	14	24	59	8	31	11	2	0	10	5	2	10	21	7	6	5	12	7	7	0	0	6	0	0	0	0	0	0	0
Cellulomonas fimi	8	2	0	2	5	3	2	6	2	5	4	11	0	16	0	5	0	4	1	91	16	105	90	0	25	11	1	1	5	4	2	0	1	7	12	3	21	3	3	4	1	2	2	6	0	5	2	6	6
Arthrobacter sp. QXT-31	2	0	0	0	1	7	0	0	1	0	0	0	0	0	0	0	0	2	0	212	14	65	113	0	80	9	4	1	2	0	0	0	0	0	0	0	4	3	7	4	1	0	0	0	0	0	0	2	0
Sanguibacter sp. HDW7	3	0	0	0	3	4	1	0	0	0	1	0	0	1	0	0	0	0	0	158	31	191	75	3	35	10	2	0	0	0	0	0	0	0	0	0	4	1	0	2	0	0	0	0	0	0	0	0	0
Novosphingobium sp. PP1Y	0	2	0	1	4	14	1	4	0	0	0	0	5	6	0	2	0	0	0	3	0	16	102	7	335	5	0	0	0	1	0	2	0	0	0	5	2	4	0	0	0	0	4	0	0	0	0	0	0
Sandaracinus amylolyticus	2	5	1	0	2	1	0	0	0	1	0	3	2	0	0	0	0	0	0	49	15	121	139	7	173	2	2	0	0	0	0	0	0	1	0	0	2	3	0	0	0	0	0	0	0	0	0	0	0
Brevundimonas sp. SGAir0440	2	1	0	0	7	5	2	2	1	0	5	19	10	0	17	6	2	19	1	23	72	4	55	18	139	67	4	1	0	1	0	3	3	6	0	0	2	0	11	0	0	0	0	0	2	0	1	1	6
Nitrospirillum amazonense CBAmc	1	1	0	0	3	2	0	0	0	5	5	11	10	1	1	4	0	7	0	23	14	26	143	18	217	17	4	1	0	0	1	1	0	4	0	2	3	3	5	0	0	0	0	0	0	2	0	0	0
Phreatobacter stygius	0	2	0	1	0	0	0	0	0	0	2	0	0	0	3	0	0	7	0	71	17	56	177	29	122	25	8	0	0	0	0	0	0	0	0	1	1	2	0	1	0	0	0	0	0	0	0	0	0
Aquifex aeolicus VF5	10	8	4	6	21	8	15	11	2	1	13	9	0	24	7	9	16	7	9	2	0	12	1	0	3	3	1	8	16	4	15	5	13	7	22	10	11	10	15	15	7	9	17	2	9	12	11	2	7
Gemmatirosa kalamazoonesis	2	0	4	0	4	0	1	0	0	0	0	1	12	0	0	1	0	0	0	101	28	125	64	2	155	6	0	0	1	0	0	0	0	0	0	0	9	0	0	0	2	0	0	0	0	0	0	0	0
Pseudomonas monteilii	4	0	2	0	6	5	0	3	0	9	2	2	7	0	2	5	0	0	2	23	68	28	75	11	207	22	3	2	0	0	2	0	2	0	4	8	2	3	0	0	0	1	0	1	9	0	0	0	7
Acinetobacter sp. 323-1	3	0	2	0	0	0	0	1	0	6	0	0	7	0	0	12	2	0	0	258	14	208	7	0	0	1	1	0	0	1	0	0	0	0	0	0	0	2	2	0	0	0	2	0	3	0	0	2	0
Enterococcus avium	11	0	0	0	1	5	1	0	0	1	0	0	4	0	0	0	3	0	0	191	13	188	55	1	0	6	2	0	1	0	1	1	0	2	0	0	8	4	2	8	1	0	1	0	0	3	0	0	0
Brevundimonas sp. MF30-B	4	9	1	0	7	1	3	4	5	0	3	2	2	0	14	24	0	7	5	13	39	22	30	52	142	91	7	0	7	4	4	2	0	0	2	1	4	3	1	0	0	0	0	1	1	0	0	0	0
Fibrobacter succinogenes subsp. succinogenes S85	9	0	0	0	19	1	0	0	0	0	2	0	0	0	0	0	0	0	0	196	45	141	82	1	0	1	7	0	0	2	0	0	1	3	0	0	6	7	0	0	0	0	0	0	0	0	0	0	0
Corynebacterium testudinoris	1	0	0	0	2	13	0	0	0	0	0	0	0	0	0	0	1	10	0	188	39	127	59	2	6	31	2	0	2	0	0	0	0	2	0	0	2	12	0	8	0	0	0	0	0	0	0	0	0
Aminobacter aminovorans	1	0	2	0	0	0	0	0	0	0	0	0	1	0	2	12	0	38	0	15	4	104	191	14	77	46	8	0	0	1	0	0	0	0	0	0	5	0	0	2	0	0	0	0	0	0	0	0	0
Ancylobacter sp. TS-1	3	0	0	0	1	0	0	2	0	0	0	0	0	0	0	0	0	0	0	50	16	52	140	8	221	17	3	0	0	0	2	1	0	0	0	0	0	0	0	2	1	0	0	1	0	0	0	0	0
Campylobacter iguaniorum	21	2	4	0	3	5	1	10	1	0	2	2	0	0	0	0	1	5	0	111	29	204	61	2	2	0	2	0	2	4	0	2	5	0	3	1	1	5	1	1	0	4	0	1	0	1	0	0	2
Cutibacterium avidum 44067	6	0	0	0	12	0	0	0	9	3	0	2	0	0	0	0	0	0	0	206	20	137	80	8	0	21	5	0	0	0	0	0	0	1	0	0	1	0	0	9	6	0	0	0	0	0	0	0	0
Acetobacter pasteurianus	11	16	18	3	5	16	19	7	9	6	8	3	1	13	9	2	2	0	1	18	21	12	9	0	2	0	3	9	9	9	8	12	16	2	8	9	6	10	16	16	4	5	6	19	5	15	8	4	8
Azospirillum sp. CFH 70021	1	2	0	0	0	0	0	1	1	0	0	0	0	0	0	0	0	0	0	11	17	28	122	11	310	9	5	0	2	0	0	0	0	0	0	0	1	1	0	1	0	0	0	0	0	0	0	0	0
Comamonas aquatica	0	6	0	0	2	15	1	2	4	5	4	6	14	10	1	8	0	11	3	37	82	127	22	28	54	9	4	0	0	0	0	0	6	5	0	1	2	2	3	4	1	0	3	3	0	0	0	0	0
Kocuria rosea	5	1	0	0	6	3	0	0	1	1	0	2	4	1	2	0	0	8	0	119	51	121	91	2	35	17	3	0	0	0	2	0	0	5	0	2	3	3	2	1	1	0	0	0	0	0	1	0	4
Hydrogenophaga sp. BA0156	2	2	0	2	6	1	1	0	1	3	3	2	3	0	7	21	4	4	4	33	35	54	50	58	108	25	2	1	3	2	7	2	2	1	2	3	5	6	12	1	0	2	1	4	0	0	0	0	4
Pontibacter sp. BT326	3	0	0	0	6	5	0	5	0	0	0	0	14	0	0	3	0	2	0	127	40	166	62	13	8	7	5	1	0	0	0	1	0	1	0	1	7	19	0	1	1	1	0	0	0	0	0	3	2
Cellulosimicrobium sp. BI34T	10	0	0	0	0	5	0	0	1	0	0	0	1	0	0	2	0	0	0	130	16	82	110	3	146	4	1	0	0	0	0	0	0	0	0	0	2	0	0	8	2	0	0	0	0	0	0	0	0
Actinotignum schaalii	9	0	0	0	10	4	0	0	0	0	0	0	0	0	0	0	0	0	0	219	30	100	87	1	18	12	3	0	3	0	0	0	0	2	0	2	5	11	1	2	0	0	0	0	0	0	0	0	0
Streptococcus pneumoniae JJA	2	0	0	0	6	12	0	0	0	2	0	0	3	0	0	5	3	0	0	54	11	106	29	0	4	80	7	0	15	0	0	0	0	3	0	0	12	11	0	10	5	0	2	1	0	0	0	0	4
Mycoplasma salivarium	16	0	0	2	7	6	3	2	18	29	3	0	117	0	0	4	0	4	0	1	0	3	1	0	2	40	3	0	0	0	2	0	1	0	1	0	192	28	0	1	0	1	0	0	0	0	0	0	0
Rhizobium grahamii	1	5	1	0	5	4	4	0	0	2	4	4	2	5	1	2	0	10	0	48	10	156	76	6	113	9	4	3	0	3	2	0	2	1	1	0	2	7	0	0	3	1	1	0	1	0	1	0	0
Azorhizobium caulinodans ORS 571	1	0	2	0	0	0	4	0	0	0	0	0	2	0	0	4	0	0	6	19	11	5	212	15	212	15	2	0	0	0	0	0	1	0	2	0	1	1	0	1	0	0	0	0	0	0	0	0	0
Erythrobacter litoralis HTCC2594	0	0	0	0	2	0	0	1	0	0	0	0	0	0	3	0	0	1	0	31	2	12	135	4	319	4	0	0	1	0	2	0	0	0	1	0	0	4	0	0	0	0	0	0	0	0	0	0	0
Azoarcus communis	10	3	2	1	4	10	3	1	3	0	2	4	7	3	13	0	6	2	3	86	43	117	61	6	13	14	1	2	0	4	4	2	3	4	4	2	24	8	4	7	1	0	0	3	3	0	1	2	1
Campylobacter jejuni	5	1	0	3	1	1	1	2	0	0	1	1	0	0	2	0	1	0	0	265	4	160	5	2	2	0	0	0	1	0	1	2	1	0	1	1	3	0	1	5	2	0	0	0	1	0	0	1	0
Microbacterium sp. PM5	0	0	3	0	4	1	55	3	4	0	4	1	4	0	2	7	0	20	1	78	29	73	43	59	53	12	3	0	0	0	2	0	8	0	2	0	9	0	8	0	0	0	0	0	0	1	0	0	0
Brevundimonas mediterranea	1	3	3	1	2	0	4	6	1	1	3	2	22	2	18	4	0	14	5	36	68	19	26	45	125	60	5	0	0	12	2	1	3	3	0	1	5	1	2	0	0	1	0	0	0	0	4	0	2
Clostridium butyricum	43	3	3	0	8	5	4	2	1	3	3	0	0	6	2	7	2	1	0	110	11	163	29	0	5	2	7	1	4	2	3	1	0	2	1	4	4	9	3	1	4	3	2	1	3	3	4	2	3
Pseudobacter ginsenosidimutans	22	0	2	0	3	15	0	0	0	0	2	0	0	0	2	6	0	0	0	110	35	156	83	27	0	24	12	0	0	0	0	0	1	0	0	0	1	5	0	5	1	0	0	0	0	2	0	0	0
Variovorax paradoxus B4	3	4	4	10	3	12	7	8	6	2	4	8	1	7	3	13	5	7	3	28	19	96	29	14	13	10	4	7	8	4	6	11	3	2	1	6	5	3	9	11	8	4	3	4	8	1	3	4	3
Burkholderiales bacterium JOSHI_001	4	0	7	0	2	2	7	0	5	4	0	2	19	8	2	2	8	22	4	44	33	56	44	118	44	17	2	0	12	0	1	0	1	1	0	1	1	10	0	0	0	2	0	0	5	0	1	0	2
Jonesia denitrificans	22	0	0	0	2	6	0	1	0	1	0	0	0	0	0	0	0	0	0	208	18	94	106	3	3	6	1	0	0	0	0	0	0	5	0	0	4	14	0	5	2	0	0	0	0	0	0	0	0
Nostoc sp. CENA543	7	7	15	23	12	12	5	8	2	7	15	8	5	12	5	4	0	2	6	14	2	31	2	0	0	2	0	16	15	7	23	10	4	8	19	8	21	10	10	12	5	7	5	9	7	7	7	1	4
Tessaracoccus aquimaris	16	0	0	0	9	1	0	0	0	0	1	0	0	0	5	0	0	0	0	105	30	100	70	0	82	65	8	0	0	1	4	0	1	3	0	0	4	4	0	6	0	0	0	0	0	0	1	0	0
Paraburkholderia aromaticivorans	7	0	3	1	0	3	0	1	5	0	0	0	6	2	2	6	1	0	0	66	24	88	113	19	78	5	0	0	8	0	0	0	13	0	6	0	8	1	0	1	0	0	0	0	0	0	0	1	1
Corynebacterium aquilae DSM 44791	8	0	0	0	1	2	0	0	0	1	1	0	0	1	0	0	0	0	0	211	22	116	56	0	2	54	4	0	0	1	1	2	0	0	0	0	7	0	1	10	4	0	0	0	0	0	0	0	0
Glaesserella parasuis	10	0	2	0	15	2	1	1	1	2	0	1	1	1	1	0	1	1	0	34	117	163	9	0	9	68	13	1	0	1	1	1	1	1	0	1	5	6	0	6	0	0	0	2	2	5	0	1	0
Streptomyces albus	1	0	0	0	5	1	0	0	0	0	4	1	0	0	1	0	0	1	0	87	14	86	155	6	98	29	3	1	0	0	0	0	0	1	0	1	2	3	0	0	0	0	0	0	0	0	0	0	0
Shinella sp. HZN7	2	2	0	0	3	2	2	0	0	0	4	0	4	0	5	2	0	0	0	17	22	47	117	26	194	29	2	0	0	2	2	1	0	0	0	1	2	1	0	2	1	0	0	0	0	0	1	0	2
Achromobacter spanius	5	0	2	2	4	1	0	3	1	2	3	0	2	1	3	3	1	1	0	104	30	103	92	24	43	20	1	1	8	3	1	1	3	3	1	1	11	5	1	0	1	1	2	1	4	1	2	0	1
Oscillibacter sp. PEA192	1	0	0	0	12	0	0	0	0	0	0	0	0	1	0	0	0	0	0	442	25	7	3	0	0	6	12	0	0	0	0	0	0	0	0	0	0	1	0	1	0	0	0	0	0	0	0	0	0
Massilia sp. WG5	1	0	0	0	2	0	1	2	0	3	7	0	2	1	2	2	1	3	1	41	31	178	44	26	73	22	2	0	0	0	0	0	4	2	2	2	10	4	2	0	1	15	0	6	1	0	0	0	5
Phycicoccus sp. HDW14	4	0	0	1	4	0	0	0	2	0	2	0	0	1	1	2	0	2	0	147	32	120	76	1	70	10	1	0	4	0	2	0	0	3	0	0	4	1	0	2	0	0	0	0	0	0	0	0	0
[Clostridium] innocuum	39	1	0	0	0	5	0	0	0	1	0	0	0	0	0	0	0	0	0	275	18	85	39	0	0	0	0	0	0	0	0	0	1	1	1	0	11	2	0	3	3	0	0	0	0	0	0	0	0
Polymorphum gilvum SL003B-26A1	1	0	1	0	0	0	0	0	2	0	0	5	6	0	0	0	1	4	0	9	6	72	175	21	183	19	1	0	0	0	2	0	0	0	0	0	0	0	2	0	0	0	2	0	0	0	0	0	0
Myxococcus stipitatus DSM 14675	6	0	0	1	0	3	0	0	0	0	0	0	0	0	0	0	2	0	0	134	38	136	108	7	58	6	1	0	0	1	0	0	1	0	0	2	2	2	1	3	0	0	0	0	0	0	0	0	1
Corynebacterium endometrii	3	0	0	0	5	1	0	0	0	0	0	0	0	0	0	0	3	0	0	285	17	64	83	1	0	18	3	0	0	0	2	0	0	5	0	0	7	2	0	0	0	0	0	0	0	0	0	0	0
Rhodoplanes sp. Z2-YC6860	1	0	0	0	3	3	0	0	0	4	4	0	0	0	0	0	0	0	0	16	11	91	143	45	131	35	9	0	0	1	0	0	1	0	0	4	2	0	1	0	0	0	0	0	1	0	0	0	2
Pseudomonas oleovorans	0	0	0	0	2	1	0	0	0	0	0	1	0	0	3	0	2	6	8	96	277	15	21	6	55	7	1	1	0	0	0	0	0	2	0	3	0	0	0	0	0	0	0	1	0	0	0	0	1
Ruania sp. HY168	6	0	0	0	0	4	0	1	0	0	2	0	2	0	3	0	0	0	0	201	28	65	64	1	56	20	2	0	0	0	0	0	8	6	0	0	1	4	1	0	4	0	0	0	0	0	0	2	0
Bacillus sp. L13 (2020)	6	0	0	0	3	3	0	0	2	0	0	0	0	0	0	0	0	0	0	249	13	132	83	1	0	1	3	0	0	0	1	0	0	0	0	0	7	1	0	0	0	0	0	0	0	0	0	0	0
Rhodopseudomonas palustris BisA53	1	0	0	0	2	3	0	0	3	0	1	0	25	0	0	0	0	6	0	104	10	83	96	35	87	30	7	2	0	1	2	0	1	0	0	0	0	0	0	0	0	0	0	1	0	0	0	0	0
Photobacterium profundum SS9	16	1	1	0	5	0	2	1	0	0	0	1	0	2	0	0	0	0	0	258	14	152	42	1	0	0	0	0	0	0	0	2	0	0	0	0	1	0	0	1	1	0	0	0	0	0	0	0	0
Corynebacterium rouxii	0	0	0	0	0	0	0	0	0	0	0	0	0	0	0	0	0	0	0	241	9	182	56	3	2	12	0	0	0	0	0	0	0	0	0	0	0	0	0	0	0	0	0	0	0	0	0	0	1
Tessaracoccus flavescens	21	0	0	0	6	7	0	0	0	2	0	0	0	0	0	0	0	0	0	137	27	92	53	2	1	127	2	0	0	0	0	0	0	2	0	0	6	8	0	2	0	0	0	1	0	0	0	0	1
Phreatobacter sp. NMCR1094	0	0	2	0	0	2	0	1	0	2	0	0	0	0	0	0	0	0	0	13	3	124	143	28	129	40	8	0	0	0	0	0	0	0	0	0	1	1	0	0	0	0	1	0	0	0	0	0	4
Aeromonas hydrophila	30	5	5	3	5	2	0	0	2	7	1	0	7	3	1	1	0	3	5	139	13	118	10	5	2	10	6	3	6	2	1	1	1	1	3	3	13	6	1	3	5	0	2	0	2	1	2	2	9
Microbacterium sp. BH-3-3-3	12	0	30	0	0	2	1	2	7	0	1	0	10	1	13	0	5	21	4	60	24	67	113	5	50	11	2	0	0	4	3	0	1	3	0	5	6	0	17	3	0	0	0	3	2	1	0	0	1
Sanguibacter keddieii DSM 10542	6	0	0	0	0	8	1	0	4	0	2	0	0	0	0	2	0	0	0	186	17	142	73	1	12	16	3	0	0	0	0	0	0	3	0	0	6	0	0	5	0	1	0	1	0	0	0	0	0
Acidipropionibacterium virtanenii	11	1	0	0	2	2	0	0	1	0	0	0	0	0	0	0	0	0	0	127	23	144	93	1	44	35	1	0	1	2	0	0	0	1	0	0	1	2	2	3	0	0	0	0	0	0	0	0	0
Mannheimia haemolytica	14	1	0	0	13	1	0	0	0	0	0	4	0	0	0	0	0	0	0	17	44	180	45	0	6	109	18	0	0	1	2	0	0	0	0	1	1	9	0	4	1	0	4	1	0	3	0	0	0
Peptoniphilus ivorii	2	0	0	0	3	2	0	0	0	0	1	0	0	0	0	0	0	0	0	191	20	165	96	1	0	0	0	0	3	0	0	0	0	1	0	0	0	1	0	0	1	0	1	0	0	0	0	0	0
Microbacterium sp. No. 7	2	2	15	0	4	2	2	4	3	0	18	6	8	0	44	13	4	32	0	54	9	62	63	6	71	15	2	1	0	4	0	1	3	1	6	0	10	0	0	1	1	0	0	2	0	1	0	1	0
Stella humosa	1	0	3	0	0	1	0	4	0	0	1	0	0	0	2	15	0	7	0	31	5	31	85	15	274	14	3	0	0	1	3	0	0	0	0	3	0	0	0	1	0	0	0	0	0	0	0	0	0
Ramlibacter tataouinensis TTB310	6	1	1	0	3	2	0	0	0	1	4	4	0	0	7	0	9	0	4	44	31	86	100	34	115	16	1	2	0	4	1	2	4	0	0	0	2	3	0	0	0	1	0	1	1	0	0	0	4
Microbacterium sp. XT11	6	0	4	0	0	6	0	3	0	0	1	10	1	0	9	0	0	5	0	175	28	71	76	6	33	16	4	0	0	5	0	0	3	7	0	0	10	4	0	2	0	0	0	1	1	0	0	0	0
Christensenella minuta	5	0	1	0	1	2	0	0	0	0	0	0	0	1	0	0	0	0	0	126	10	254	58	2	0	0	0	0	0	0	0	1	0	2	0	0	3	7	0	3	2	0	0	0	0	0	0	0	0
Alkalitalea saponilacus	56	0	1	0	4	5	1	0	0	3	2	0	3	2	0	0	0	0	0	141	60	127	22	2	1	4	3	0	0	0	0	0	0	6	0	0	23	9	0	0	6	0	0	0	0	0	0	0	0
Dysosmobacter welbionis	0	0	0	0	4	1	0	0	0	0	0	0	0	0	0	0	0	0	0	370	38	67	13	0	0	1	6	0	0	0	0	0	0	0	0	0	1	0	0	0	0	0	0	0	0	0	0	0	0
Gracilibacillus sp. SCU50	9	7	2	20	10	13	14	12	5	4	3	1	6	10	1	4	4	4	5	48	4	46	9	0	2	2	2	13	11	9	7	10	8	8	8	7	16	18	9	5	9	5	0	3	3	6	3	2	2
Acidaminococcus fermentans DSM 20731	9	0	0	0	0	3	0	0	0	2	0	0	0	1	0	0	3	0	0	116	21	196	101	0	7	1	2	0	1	0	0	0	0	0	0	0	8	0	0	4	0	0	0	0	0	0	0	0	0
Bradyrhizobium amphicarpaeae	2	3	4	2	2	0	1	3	0	2	5	1	6	0	4	16	2	23	3	10	10	12	166	80	67	21	3	3	4	1	2	2	4	2	0	3	3	1	6	0	1	0	2	2	0	0	0	0	1
Chryseobacterium carnipullorum	7	0	5	0	5	2	2	0	0	1	1	2	14	2	3	19	0	16	0	149	3	130	25	0	18	2	4	2	4	1	0	0	2	4	2	4	5	8	5	0	2	0	0	0	2	0	0	1	0
Rhodothermus marinus	2	0	0	0	0	9	0	0	0	4	0	0	0	0	0	0	1	0	0	130	43	204	62	6	0	4	3	0	0	0	0	0	0	5	0	0	4	10	0	4	0	0	0	0	0	0	0	0	0
Saccharothrix syringae	1	0	0	0	7	0	0	0	1	1	0	0	1	8	13	1	0	0	0	61	18	59	90	14	178	16	3	0	0	0	0	0	0	1	1	1	4	3	0	0	0	0	0	0	0	0	1	0	0
Streptococcus sp. HSISB1	6	0	0	0	8	5	0	0	0	2	0	0	0	0	0	0	0	0	0	115	11	159	120	0	4	9	5	0	5	0	0	0	0	0	0	0	5	10	0	3	0	0	0	0	0	1	0	1	0
Brevibacillus laterosporus	39	3	3	5	8	12	5	3	9	6	3	0	4	2	3	1	1	2	7	129	12	82	29	0	0	2	1	0	3	7	6	4	3	1	1	0	7	7	6	5	3	5	3	0	3	5	1	2	3
Rhodopseudomonas palustris HaA2	3	0	0	1	2	0	1	0	0	1	0	0	0	0	0	0	0	4	0	48	19	34	170	63	106	28	6	0	0	0	0	0	1	0	0	4	0	5	0	0	0	0	0	0	1	2	0	0	0
Lysinimonas sp. KACC 19322	1	4	14	0	0	0	0	0	0	0	0	0	3	0	4	5	0	9	0	102	7	100	120	3	104	7	4	0	0	0	0	0	1	0	0	0	2	0	0	0	0	0	0	1	0	0	0	0	0
Chitinophaga sp. MD30	0	2	0	0	7	12	0	0	0	3	0	0	0	0	0	1	0	0	0	117	18	112	68	32	24	23	26	1	2	0	1	0	0	0	0	5	4	3	1	6	0	0	1	0	4	5	0	0	0
Anaerotignum propionicum DSM 1682	33	0	1	0	2	5	1	1	0	2	2	0	2	2	1	0	0	1	1	157	35	167	34	0	2	0	2	0	0	0	0	2	2	3	2	0	1	0	0	1	1	0	0	0	0	2	0	0	0
Hypericibacter adhaerens	3	0	0	1	3	5	0	0	0	0	1	0	0	0	0	0	0	1	0	27	3	146	157	14	106	10	0	0	0	1	1	2	0	0	0	0	0	0	0	0	1	0	0	0	0	0	0	1	4
Achromobacter denitrificans	0	0	0	2	2	3	10	5	0	0	2	6	11	0	17	1	3	30	2	28	10	101	72	18	85	21	5	0	4	1	0	1	3	5	0	8	4	7	5	0	0	0	0	1	3	1	0	0	0
Chelatococcus daeguensis	6	0	0	4	0	1	0	1	0	0	3	4	1	0	4	0	7	7	1	26	6	41	136	8	157	11	1	2	6	1	0	3	12	2	2	4	1	0	1	3	0	3	5	4	1	0	1	3	1
Streptococcus pneumoniae 70585	7	0	0	0	9	9	0	0	0	1	0	0	0	0	0	3	0	0	0	67	24	175	30	0	0	41	0	0	6	0	0	0	0	1	0	0	2	3	0	7	0	0	0	0	0	0	0	0	0
Heliobacterium modesticaldum Ice1	3	0	0	0	0	2	0	0	0	0	0	0	0	0	0	0	0	0	0	120	27	170	124	1	20	0	1	0	0	0	0	0	0	0	0	0	4	0	0	1	0	0	0	0	0	0	0	0	0
Corynebacterium xerosis	1	0	0	1	1	6	0	0	0	0	0	0	0	0	6	2	0	6	0	133	42	127	87	2	19	18	8	0	0	1	0	1	2	5	0	0	3	0	0	2	0	0	0	0	0	0	0	0	0
Nocardioides humi	0	3	1	0	0	0	1	4	2	0	0	0	0	0	2	3	1	12	0	42	10	98	147	3	106	14	2	6	2	0	5	0	4	0	0	0	6	9	1	1	0	0	0	0	0	0	0	0	0
Gordonibacter pamelaeae 7-10-1-b	2	0	0	0	0	1	0	0	0	0	0	0	0	0	0	0	0	0	0	85	49	271	43	0	9	5	3	0	0	0	0	0	0	0	0	0	0	8	0	5	5	0	0	0	0	0	0	0	0
Bradyrhizobium guangdongense	0	0	2	1	3	6	3	0	0	2	2	5	14	2	17	6	0	3	1	44	32	34	44	77	90	50	8	0	0	6	4	2	0	2	0	1	8	0	9	1	1	0	0	0	0	2	1	0	2
Thauera sp. K11	0	3	6	3	0	0	1	0	2	0	0	1	0	6	6	12	0	3	0	51	70	180	35	13	50	11	6	0	1	0	0	3	4	0	0	0	5	2	0	0	0	0	0	0	0	0	0	0	0
Acetobacterium sp. KB-1	7	7	8	2	5	7	4	1	0	0	4	0	1	14	0	0	1	0	1	74	26	128	26	4	10	2	2	0	8	3	8	4	4	0	9	9	2	6	2	10	1	0	5	0	1	1	0	0	3
Finegoldia magna ATCC 29328	7	4	0	0	17	9	2	0	2	0	4	0	0	0	3	4	0	0	0	165	12	124	66	2	13	4	2	0	12	0	0	0	0	4	0	0	2	13	0	4	1	0	0	0	0	0	0	0	0
Aminobacter sp. MSH1	13	0	0	0	7	4	0	0	1	0	0	1	36	2	0	0	0	12	1	64	16	42	146	20	64	22	5	0	0	1	0	0	0	1	0	0	5	3	0	1	0	0	0	0	2	0	0	0	2
Burkholderia lata	2	2	2	1	2	0	4	0	0	2	0	2	0	2	0	1	0	0	9	11	26	41	83	33	94	15	2	1	19	33	0	7	0	4	3	4	0	1	6	1	0	1	0	0	0	0	0	0	0
Vagococcus sp. CF-49	16	0	0	0	4	12	0	0	0	1	1	0	0	1	0	0	0	1	1	234	7	126	43	0	0	10	1	0	0	1	1	0	0	1	0	0	2	7	0	2	3	2	0	2	0	1	0	0	0
Clostridium bornimense	14	3	1	0	4	6	3	0	0	1	5	0	14	1	2	1	1	0	0	110	11	219	42	0	4	0	2	1	2	1	0	2	2	1	0	0	4	2	0	1	2	0	0	0	0	1	0	0	0
Ectothiorhodospiraceae bacterium BW-2	4	0	0	0	0	0	0	3	0	1	0	0	0	0	0	0	0	0	0	215	16	218	12	1	12	0	0	0	1	0	0	0	0	0	0	0	0	1	0	0	2	0	0	0	1	0	0	0	0
Gilliamella apicola	18	10	9	19	13	14	5	6	4	8	13	5	3	17	5	1	7	9	5	7	4	21	2	0	2	5	2	6	3	11	9	8	11	9	7	9	5	13	4	18	4	9	4	7	8	8	7	4	3
Bradyrhizobium icense	2	0	0	0	0	0	1	0	0	0	0	0	12	0	2	3	0	0	1	28	12	9	90	106	114	75	8	1	0	0	0	0	0	3	0	0	1	2	2	1	0	1	0	1	0	0	0	0	0
Cupriavidus pinatubonensis JMP134	2	4	2	1	0	10	16	3	4	0	5	6	1	10	3	6	0	4	4	19	37	110	50	36	29	20	5	2	4	2	0	0	10	2	4	4	6	3	2	1	0	2	2	0	0	0	0	0	0
Chryseobacterium indologenes	32	2	0	0	11	7	3	1	0	1	3	2	25	1	8	7	0	21	2	82	11	30	5	6	118	6	9	0	2	2	1	1	3	5	0	1	2	10	4	4	1	3	1	2	0	3	0	4	1
Enterococcus thailandicus	8	4	0	1	3	1	0	1	0	9	0	0	0	0	0	0	0	0	0	255	12	106	34	0	0	7	5	0	1	0	0	0	0	1	0	0	1	10	0	0	3	0	0	1	0	0	1	2	0
Caloranaerobacter azorensis	26	1	2	0	1	13	1	0	0	0	0	0	0	1	0	0	0	0	0	145	7	201	13	1	5	2	2	0	0	0	1	1	2	0	0	0	7	7	0	13	0	0	0	0	0	0	0	0	1
Brachybacterium saurashtrense	10	0	0	0	0	12	2	0	0	1	0	0	0	1	3	0	3	0	0	147	29	117	71	12	6	13	4	1	3	2	2	3	0	0	0	0	7	1	1	5	0	0	0	0	0	0	0	0	1
Verminephrobacter eiseniae EF01-2	5	3	0	0	6	3	6	1	0	2	0	1	10	1	0	2	0	6	1	44	45	103	125	28	10	14	1	0	1	0	0	0	2	0	1	0	10	0	0	0	0	0	1	2	0	0	0	0	0
Geobacter sp. FeAm09	9	3	15	6	1	8	3	7	0	4	10	4	0	3	3	1	0	0	3	64	26	64	54	0	89	1	3	4	4	2	5	2	3	1	2	2	2	5	4	5	2	7	1	3	2	1	2	0	0
Propioniciclava sp. HDW11	14	0	5	0	1	1	0	0	0	1	2	0	0	1	2	9	0	0	0	125	22	154	58	2	7	36	8	0	0	0	0	0	0	0	0	0	4	3	0	2	1	0	0	0	0	0	0	0	1
Cupriavidus campinensis	0	0	0	3	0	1	1	3	0	0	2	1	0	6	6	0	1	6	0	24	16	81	48	81	113	30	2	0	3	2	2	1	1	3	0	6	1	5	3	0	0	1	0	0	0	0	0	0	0
Stigmatella aurantiaca DW4/3-1	4	2	0	1	1	2	3	3	3	0	0	0	0	3	10	0	0	1	0	56	16	54	163	5	102	9	1	0	1	0	1	2	2	0	2	2	1	3	2	0	0	0	0	0	2	1	1	1	0
Corynebacterium ulcerans	3	0	0	2	1	4	0	1	0	0	1	0	0	1	2	1	1	2	0	209	22	67	81	1	4	24	2	1	0	0	0	0	0	0	0	0	5	5	0	6	0	0	1	0	0	0	3	1	0
Streptococcus pneumoniae 670-6B	5	0	0	0	9	3	0	0	0	0	0	0	1	0	0	5	6	0	0	66	23	110	15	0	3	95	3	0	7	0	0	0	0	3	0	0	6	12	0	7	4	2	0	0	0	0	0	2	1
Fusobacterium varium	19	0	1	3	4	5	1	0	4	2	2	0	2	0	1	3	1	0	2	57	5	194	37	1	11	6	2	0	3	6	7	0	1	2	0	4	4	14	2	1	3	1	6	0	3	2	1	3	1
Arthrobacter dokdonellae	6	0	0	0	0	2	1	0	3	0	0	0	0	0	0	0	0	0	0	208	24	125	49	4	24	11	2	0	2	0	0	0	0	0	0	0	1	1	0	3	0	0	0	0	0	0	0	0	1
Desulfovibrio ferrophilus	6	12	4	17	9	14	11	4	5	3	15	6	1	10	8	7	4	0	5	28	17	14	3	1	4	1	6	5	19	8	14	9	11	4	10	14	7	6	3	10	10	4	6	4	4	12	3	13	7
Sebaldella termitidis ATCC 33386	19	0	1	1	8	7	2	1	2	4	0	0	0	0	0	1	0	0	0	15	11	237	41	0	33	1	4	1	1	1	2	0	0	1	0	3	1	8	1	4	2	0	0	0	1	1	1	0	0
Corynebacterium glaucum	0	2	1	0	1	10	2	3	0	9	2	1	0	4	1	0	0	0	0	125	33	71	68	7	13	19	1	6	0	4	0	6	3	10	1	4	4	1	4	8	1	2	0	5	6	0	0	0	9
Pseudomonas sp. R32	0	0	0	0	0	0	0	0	0	8	0	2	0	0	0	2	0	2	0	19	12	12	22	1	338	8	4	0	0	0	0	0	0	0	0	2	2	2	0	0	0	0	2	8	6	0	0	0	9
Acidovorax sp. RAC01	5	0	1	0	1	4	4	2	1	0	0	1	0	1	6	3	8	12	2	38	49	24	18	104	51	1	5	1	0	2	3	0	7	0	6	2	11	1	22	1	0	0	0	1	3	0	2	0	3
Candidatus Accumulibacter phosphatis clade IIA str. UW-1	1	1	0	0	2	6	0	3	2	2	0	0	1	1	0	0	0	0	0	69	85	115	60	15	66	11	2	0	0	2	1	0	0	0	4	0	1	4	1	0	4	0	2	0	0	0	0	0	0
Pseudonocardia sp. HH130630-07	2	0	0	0	0	1	0	0	1	2	0	0	0	0	14	0	4	1	0	114	11	116	95	2	52	12	2	1	0	0	1	0	0	0	0	1	7	7	8	0	0	1	0	0	0	0	0	2	2
Streptococcus sp. NCTC 11567	23	0	0	0	0	1	0	0	0	0	0	0	0	0	0	0	0	0	0	277	18	73	53	0	0	2	2	0	0	0	0	0	0	0	0	0	0	3	0	0	0	0	0	0	0	0	0	0	0
Vagococcus sp. HDW17B	8	0	0	0	8	4	1	0	0	2	0	0	0	0	1	0	0	0	0	245	19	97	46	0	3	5	1	0	0	0	0	0	0	3	2	0	1	5	1	2	3	0	0	2	1	0	0	0	0
Histophilus somni	31	1	0	0	5	2	0	0	0	0	0	0	0	0	0	0	2	0	0	45	215	66	2	1	9	33	10	0	0	0	0	0	0	0	6	4	5	9	1	0	1	0	4	0	0	0	0	0	0
Crassaminicella sp. SY095	30	0	0	1	6	6	0	0	0	1	1	2	1	1	0	1	0	0	0	101	44	148	55	0	1	0	4	0	2	0	0	1	1	1	0	0	10	3	0	0	1	0	0	0	1	0	0	0	0
Brevibacterium luteolum	8	0	0	0	6	6	0	4	0	1	0	0	10	0	0	0	0	0	0	90	41	129	51	13	3	15	3	0	2	2	3	0	0	2	0	0	33	17	0	1	0	0	0	0	0	1	0	0	0
Kangiella koreensis DSM 16069	4	0	0	0	11	0	0	0	0	0	0	0	0	0	0	0	0	0	0	203	19	150	35	0	4	0	13	0	0	0	2	0	0	2	0	0	3	10	0	3	0	0	0	0	0	0	0	0	0
Mucinivorans hirudinis	19	0	0	0	1	22	1	0	0	6	0	0	2	1	0	0	0	1	0	118	31	80	77	0	0	4	4	3	0	1	0	0	0	9	0	0	8	18	0	7	2	0	0	0	0	0	0	0	0
Melissococcus plutonius	8	3	3	0	6	0	0	0	0	5	1	0	6	1	1	2	0	0	0	222	10	121	40	0	0	1	2	0	1	0	0	1	1	1	1	2	2	2	1	1	1	0	3	0	1	2	1	2	0
Comamonas sp. NLF-7-7	2	0	1	0	0	11	4	1	1	2	0	2	10	0	3	7	0	4	0	81	18	94	59	38	69	18	0	0	0	0	1	0	0	3	2	0	1	2	0	2	0	2	0	0	0	0	0	0	2
Methylibium sp. Pch-M	1	5	7	8	6	5	7	2	2	4	9	2	11	4	6	3	1	8	2	19	8	12	21	57	98	14	1	7	10	1	6	2	8	1	6	2	3	5	8	5	1	3	0	0	5	2	3	5	2
Jiangella alkaliphila	2	4	17	12	8	1	2	7	6	1	0	0	0	0	8	0	10	13	14	45	9	57	52	6	24	2	0	15	13	0	5	1	0	5	3	9	23	9	0	3	6	0	1	0	0	0	1	0	0
Macrococcus sp. IME1552	17	0	1	0	1	3	1	0	3	0	0	0	0	1	1	2	1	1	4	217	16	121	28	0	0	9	1	1	1	2	0	1	0	2	1	1	2	10	0	3	0	1	1	0	0	1	0	0	0
Acholeplasma axanthum	4	1	1	0	1	3	3	0	0	0	0	0	0	0	0	0	0	0	0	244	9	139	21	0	0	0	0	0	3	1	2	1	0	0	1	0	4	6	1	0	2	1	0	0	0	0	0	1	0
Edwardsiella tarda FL6-60	7	18	19	6	8	4	8	16	6	3	7	10	3	34	3	5	5	3	6	0	0	0	7	1	1	0	0	8	5	12	19	17	8	7	14	7	12	5	3	15	4	5	11	3	3	9	2	3	5
Endomicrobium proavitum	2	0	0	0	0	3	0	0	0	0	0	0	0	1	0	0	0	0	0	240	12	186	5	0	0	0	0	0	0	0	0	0	0	0	0	0	4	0	0	0	0	0	0	0	0	0	0	0	0
Denitrobacterium detoxificans	0	0	0	0	1	3	0	0	0	0	0	0	0	0	1	0	0	0	0	140	36	197	58	0	1	2	2	0	0	0	0	0	0	0	1	0	3	5	0	2	1	0	0	0	0	0	0	1	1
Suicoccus acidiformans	4	0	4	0	5	1	0	1	0	2	0	0	0	0	0	0	0	0	1	239	11	94	45	1	0	4	1	0	0	1	0	1	0	2	1	1	8	11	0	4	1	0	0	0	0	0	0	2	1
Anaerococcus prevotii DSM 20548	19	0	0	1	2	4	2	0	1	4	3	1	0	11	1	2	1	3	1	186	15	95	32	0	6	6	0	1	0	0	1	1	0	0	1	2	4	1	1	4	2	2	3	0	0	0	0	2	2
Moraxella cuniculi	0	0	1	0	0	0	0	2	0	2	0	0	0	0	0	1	0	0	0	6	10	404	0	0	4	0	14	2	0	0	2	0	0	1	0	2	0	4	1	0	0	0	0	0	0	0	0	0	1
Hyphomicrobium sp. MC1	3	1	0	0	3	0	0	0	0	0	0	0	0	0	0	0	0	0	2	16	17	111	179	5	113	4	0	4	0	0	0	0	0	1	0	0	0	1	0	0	0	0	0	0	0	0	0	0	0
Pandoraea pnomenusa	9	0	0	1	4	1	6	2	1	1	4	6	9	0	16	1	0	10	5	40	29	72	33	38	69	11	1	0	0	7	1	3	3	0	0	2	3	6	1	4	3	10	1	0	0	0	4	0	0
Bacteroidales bacterium CF	113	0	0	0	5	3	0	1	3	8	0	1	0	0	0	0	1	0	0	92	6	65	47	2	0	4	2	0	0	0	0	0	0	1	2	0	13	8	0	10	0	0	1	1	0	0	0	1	1
Nocardia cyriacigeorgica	7	0	0	0	2	1	0	0	0	0	0	0	0	0	0	1	0	0	0	56	11	106	89	0	165	9	0	0	0	0	0	0	0	0	0	0	1	2	0	0	0	0	1	0	0	0	1	0	0
Lichenihabitans psoromatis	1	1	0	0	0	0	0	0	0	0	4	0	6	0	6	3	0	12	0	4	9	93	100	5	188	7	0	0	2	4	0	0	0	0	0	0	1	2	0	2	1	0	0	0	0	0	0	0	0
Stackebrandtia nassauensis DSM 44728	0	1	0	1	0	5	0	0	0	1	0	0	0	1	0	1	0	0	0	104	25	86	87	3	107	17	3	0	0	0	1	1	0	0	0	0	8	0	0	1	0	0	0	0	0	0	0	0	0
[Polyangium] brachysporum	5	0	3	0	3	3	1	0	0	0	3	1	2	4	10	3	7	1	0	34	26	26	34	83	80	18	0	3	2	2	6	4	3	2	4	5	13	1	6	1	7	5	0	0	3	0	0	0	2
Lactobacillus dextrinicus	5	0	0	0	8	8	0	0	0	0	0	0	0	0	1	0	0	0	0	273	13	78	36	0	4	2	0	0	0	0	0	0	2	5	1	0	4	10	0	2	1	0	0	0	0	0	0	0	0
Streptomyces albireticuli	10	0	0	0	3	6	0	1	0	0	0	0	1	1	4	0	0	0	0	48	14	118	167	1	51	3	0	0	2	1	0	0	0	2	0	1	6	7	1	0	1	0	0	0	0	0	0	0	0
Staphylococcus hominis	10	0	0	2	8	2	0	8	0	1	15	1	35	1	2	6	6	0	0	87	42	81	16	18	4	23	2	2	4	1	0	4	0	1	0	0	5	1	5	2	4	2	0	1	0	3	0	1	0
Sinorhizobium meliloti	0	0	0	0	2	0	0	1	0	0	4	0	2	0	6	0	0	0	0	31	48	25	151	13	139	12	3	0	1	0	1	0	0	0	0	1	4	2	0	0	0	1	0	0	1	1	0	0	0
Melittangium boletus DSM 14713	1	0	0	1	0	2	0	0	0	0	0	0	0	0	0	0	0	1	0	18	4	109	174	6	127	2	1	0	0	0	0	0	0	0	0	0	0	0	1	5	0	0	0	0	0	0	1	0	0
Catenulispora acidiphila DSM 44928	9	2	1	2	3	6	5	1	4	1	4	0	6	1	2	2	0	7	3	76	13	74	65	2	84	7	2	3	1	4	2	4	2	0	5	2	5	0	2	3	5	2	0	1	3	0	1	0	5
Treponema brennaborense DSM 12168	61	0	0	0	13	21	0	0	0	1	0	0	23	0	0	0	2	0	0	32	30	38	76	4	1	19	5	0	2	0	0	0	0	0	1	0	8	15	0	0	24	0	0	0	0	0	0	0	0
Methylocystis rosea	1	0	1	0	0	2	0	0	0	0	1	3	0	1	0	0	1	0	0	6	9	60	190	6	141	5	2	2	0	2	0	2	0	0	0	1	1	1	0	1	4	0	1	0	0	0	0	0	0
Pseudomonas sp. TCU-HL1	1	0	4	0	1	4	0	0	0	0	6	0	0	2	2	1	0	2	0	76	16	141	49	3	105	14	2	0	0	2	0	0	1	0	0	0	0	0	0	0	1	0	0	2	0	0	0	0	6
Spirosoma pollinicola	5	3	2	0	3	16	0	0	0	0	12	0	1	0	4	4	0	2	1	133	42	111	17	45	0	3	8	0	0	1	2	1	0	5	0	0	5	10	0	0	2	0	2	0	3	0	0	0	0
Planctomycetes bacterium Pan189	8	6	4	14	8	5	6	11	1	4	2	13	1	13	13	3	3	1	4	27	24	33	45	1	19	0	0	3	5	4	6	6	3	9	3	7	7	7	0	11	11	0	1	3	3	3	6	5	3
Asticcacaulis excentricus	0	0	2	0	1	4	0	0	0	0	7	2	0	1	10	2	0	1	0	45	212	38	19	18	29	25	4	2	2	2	0	0	1	3	0	0	3	1	1	0	0	0	0	0	0	0	0	0	0
Streptomyces sp. RTd22	1	0	1	0	0	3	0	0	0	1	0	1	3	2	0	0	0	12	2	82	9	140	55	3	101	8	2	1	0	0	0	0	1	0	1	1	2	0	2	1	0	0	0	2	0	1	1	0	1
Verrucomicrobium sp. GAS474	6	0	0	0	2	11	0	0	0	2	0	0	0	2	0	0	0	0	0	90	32	99	99	0	72	6	1	0	0	0	0	0	0	4	0	0	6	10	0	0	0	0	0	0	0	0	0	0	0
Microbacterium sp. RG1	1	0	20	0	11	3	3	1	13	0	1	0	8	1	30	7	0	16	0	141	10	54	37	1	24	4	1	0	1	3	9	3	8	0	0	0	17	3	2	2	0	0	0	0	0	0	0	2	0
Bordetella genomosp. 13	5	0	2	6	5	1	0	0	2	0	0	1	11	0	6	3	0	16	2	80	15	81	89	11	52	15	1	1	0	0	0	3	2	0	0	5	4	3	0	1	1	0	0	0	0	0	0	0	0
Chryseobacterium sp. 3008163	14	2	5	8	5	7	3	6	9	8	9	0	0	15	1	2	2	1	3	29	3	32	13	1	9	2	2	7	3	4	15	9	0	9	9	7	5	4	22	10	9	10	19	0	5	5	3	0	5
Streptosporangium sp. 'caverna'	1	2	2	2	0	10	2	0	0	1	1	0	0	1	4	0	2	0	1	118	15	97	88	1	38	17	3	0	0	2	0	0	3	1	0	1	6	1	3	1	0	1	0	0	0	0	0	1	2
Haemophilus influenzae 2019	5	0	0	1	2	27	0	0	48	0	2	0	0	0	6	1	1	0	0	17	27	49	2	0	1	60	8	0	0	6	0	0	0	2	0	1	3	4	0	17	1	0	0	0	0	0	0	2	0
Achromobacter xylosoxidans A8	3	1	2	2	4	6	2	5	0	9	5	11	0	2	8	3	4	15	4	26	11	43	33	10	101	9	0	1	2	7	10	6	7	8	2	7	3	2	1	5	4	0	1	1	3	3	0	1	3
Hydrogenophaga sp. BPS33	12	0	0	0	2	3	0	4	2	0	7	11	21	1	16	21	0	18	5	31	21	52	83	24	29	12	1	1	0	0	0	0	7	4	0	6	3	1	0	0	0	0	0	0	0	0	0	0	0
Thauera sp. MZ1T	4	1	0	2	0	0	0	10	0	0	0	0	9	0	6	0	0	0	0	83	58	146	32	11	60	6	0	0	0	0	0	0	0	0	0	0	1	0	0	0	0	0	0	2	1	0	0	0	0
Dyadobacter fermentans DSM 18053	11	2	4	1	5	19	14	4	4	9	0	1	2	2	6	11	1	2	3	30	60	66	34	15	2	7	1	3	6	2	1	2	2	11	5	0	3	12	3	5	4	3	3	1	1	8	3	2	2
Thermofilum uzonense	5	9	9	15	3	15	8	7	5	7	8	30	14	8	3	3	2	4	4	0	0	1	1	0	7	1	1	13	6	15	7	13	5	6	6	6	8	13	10	10	7	8	2	7	7	4	6	4	1
Rhodoluna limnophila	4	0	0	0	0	3	0	0	1	0	0	0	0	0	0	0	0	0	0	230	37	90	57	1	2	2	2	0	0	0	0	0	0	3	0	0	3	0	0	0	0	0	0	0	0	0	0	0	0
Bifidobacterium gallinarum	6	0	0	0	4	3	0	0	0	0	2	0	2	0	0	0	0	0	0	82	9	133	64	0	87	5	2	0	0	0	3	0	2	0	0	1	11	1	0	1	1	0	0	1	0	0	0	1	0
Hungateiclostridium saccincola	8	1	9	6	3	11	1	5	2	4	8	5	3	9	3	9	5	6	2	44	3	74	9	1	1	1	0	3	10	2	3	4	3	7	3	2	7	12	5	8	2	6	3	6	0	3	9	3	1
Sphingobium sp. PAMC28499	0	2	0	0	2	0	0	7	0	0	0	0	0	2	7	6	0	2	1	3	28	3	58	4	262	2	0	5	1	3	0	0	0	2	0	0	0	0	2	0	0	0	1	1	8	1	0	0	13
Burkholderia territorii	0	0	0	0	0	0	1	0	0	1	0	0	0	0	4	0	0	0	0	55	9	52	196	14	92	8	0	0	0	0	0	0	0	0	2	0	0	0	0	0	0	2	0	0	0	0	0	0	0
Cellulophaga lytica	28	18	9	13	10	3	4	2	4	7	5	4	13	2	1	4	3	10	8	17	2	24	6	3	1	0	1	7	14	15	0	17	5	7	8	1	6	11	9	10	0	0	4	1	8	2	2	6	9
Streptomyces xiamenensis	5	0	0	0	0	2	0	0	0	0	0	2	1	0	2	0	0	0	1	17	16	59	205	4	96	9	1	0	0	0	0	0	5	2	0	0	1	1	0	2	0	0	0	2	1	0	0	0	0
Brevundimonas vesicularis	2	1	0	0	8	0	0	2	0	0	0	2	8	0	2	9	0	0	0	8	30	2	68	14	238	13	0	2	0	2	2	0	0	1	0	0	0	4	4	0	1	0	0	2	0	0	0	0	0
Microbacterium chocolatum	10	1	14	0	5	1	1	0	3	0	16	4	14	0	16	5	0	4	3	55	8	110	45	20	44	9	3	1	1	2	4	0	4	3	0	0	6	1	0	0	1	4	2	0	0	0	0	0	0
Microbacterium protaetiae	3	1	21	0	2	0	0	1	2	0	8	1	2	0	18	12	0	1	0	101	33	123	51	5	3	17	2	1	0	0	0	3	2	2	0	2	3	2	0	1	2	0	0	0	0	0	0	0	1
Corynebacterium ureicelerivorans	14	0	0	0	4	1	0	2	2	0	2	0	34	0	4	8	0	0	2	108	49	81	45	10	2	18	2	4	1	0	0	11	2	0	0	0	18	0	0	2	1	0	0	0	0	0	0	2	1
Hymenobacter sp. BT182	25	0	0	0	10	13	0	2	1	0	1	0	0	0	1	0	0	0	0	56	109	73	36	35	7	2	5	0	0	0	1	0	0	12	1	2	3	15	0	4	1	0	0	1	0	0	0	0	0
Salmonella enterica	5	2	2	2	0	5	1	2	1	2	1	1	33	0	0	1	1	0	0	42	21	157	67	5	26	6	5	0	2	0	1	0	3	1	1	1	0	5	2	3	2	0	1	0	0	0	0	0	0
Microbacterium sp. L-031	5	0	19	0	3	4	1	0	6	2	3	4	4	0	5	12	0	19	0	72	20	90	84	2	35	6	1	2	4	0	1	0	0	2	0	0	11	6	1	1	0	0	0	0	0	0	0	0	0
Streptococcus equi subsp. equi 4047	10	0	0	0	1	2	0	0	0	0	0	0	0	0	0	0	1	0	0	265	5	99	18	0	0	5	0	1	0	0	0	0	0	2	0	1	3	4	0	1	0	0	0	0	0	0	0	0	0
Streptococcus pseudoporcinus	13	0	0	0	2	2	0	0	0	0	0	0	0	0	0	1	1	0	0	77	18	226	73	0	0	1	3	0	0	0	0	0	0	2	0	0	4	0	0	4	0	0	0	0	0	0	0	0	0
Sphingorhabdus sp. YGSMI21	0	0	0	0	0	0	0	0	0	0	0	0	0	0	0	0	0	0	0	19	4	51	126	5	227	2	1	0	0	0	0	0	1	0	0	0	0	0	0	0	0	0	0	0	0	0	0	0	0
Acidipropionibacterium acidipropionici	15	0	0	0	0	6	0	1	0	0	0	0	0	0	0	0	0	3	0	154	37	91	51	2	7	36	4	0	0	0	0	0	0	0	0	0	6	1	0	0	0	0	0	0	0	0	0	0	0
Pseudomonas fulva 12-X	0	0	1	0	2	13	4	0	1	0	1	0	4	0	1	1	2	4	0	66	30	85	90	5	97	4	3	0	0	1	1	0	0	0	0	1	2	0	0	0	0	0	0	2	0	0	0	0	1
Micropruina glycogenica	7	0	0	0	2	3	0	0	2	0	0	0	0	3	0	0	0	0	0	113	25	88	113	0	24	29	5	0	0	0	0	0	0	2	0	0	4	5	4	1	1	0	0	0	0	0	0	0	0
Polaromonas sp. JS666	2	0	3	0	0	1	2	0	0	0	0	1	0	0	9	3	1	14	1	86	35	134	38	30	15	11	1	1	0	0	0	0	1	6	1	1	1	2	2	2	1	0	0	0	1	0	0	1	0
Bradyrhizobium japonicum	2	0	0	0	4	0	0	0	0	0	0	2	1	2	3	2	1	9	4	33	12	42	96	105	41	29	4	1	0	3	0	0	6	0	0	0	2	4	0	0	1	0	4	0	1	0	3	0	2
Xylophilus sp. KACC 21265	4	0	1	1	6	2	3	1	0	0	0	0	5	4	7	2	0	1	3	40	23	35	85	46	112	8	6	0	0	1	0	1	1	1	0	3	0	0	5	3	0	0	1	1	1	0	0	1	0
Rhodoferax koreense	4	1	7	12	2	4	2	1	4	0	3	0	9	2	7	4	0	7	2	42	19	128	19	40	40	16	4	2	1	0	0	2	5	1	1	0	2	2	6	0	1	3	0	0	0	0	1	0	0
Syntrophobacter fumaroxidans MPOB	8	10	8	4	0	7	12	5	4	5	14	3	0	14	3	7	10	1	5	21	10	10	17	0	1	1	1	13	5	3	12	12	4	0	9	15	4	11	7	10	3	10	4	4	8	6	6	3	3
Geodermatophilus obscurus DSM 43160	2	0	6	0	2	0	0	0	0	0	1	8	0	0	2	0	0	4	1	68	21	125	62	2	54	8	8	3	0	2	0	0	0	0	0	0	4	5	0	0	0	1	0	0	0	0	0	0	8
Beutenbergia cavernae DSM 12333	10	0	0	0	1	3	0	0	0	0	1	0	0	0	0	0	1	0	0	62	15	98	85	2	118	8	0	0	0	0	1	0	1	2	0	0	3	1	0	1	0	0	0	2	1	0	0	0	0
Tessaracoccus sp. T2.5-30	33	0	1	0	2	2	0	2	0	0	0	4	0	0	6	0	0	0	0	83	42	69	42	1	38	84	0	0	1	0	0	0	0	2	0	0	3	2	0	1	0	0	0	0	0	0	0	0	0
Pradoshia sp. D12	9	0	0	0	5	9	2	1	0	1	4	0	0	1	0	0	0	0	0	153	10	159	33	0	2	3	3	0	0	0	0	1	0	5	0	0	9	1	0	1	0	1	0	0	1	1	0	1	0
Rhizobium sp. NXC24	1	0	0	0	3	2	0	1	0	0	0	0	0	0	2	10	0	0	0	34	16	76	148	9	115	10	0	0	0	0	0	0	0	0	1	1	0	0	0	0	0	0	0	0	0	0	0	0	0
Methyloversatilis sp. RAC08	0	0	1	0	0	2	8	0	0	1	0	0	0	0	1	1	0	0	2	25	112	34	23	9	30	59	4	0	4	0	0	2	5	0	0	4	1	1	0	0	0	0	1	0	2	0	0	0	0
Bifidobacterium asteroides	3	0	0	0	3	7	0	0	0	0	2	0	0	0	0	0	0	0	0	197	39	88	54	2	0	4	5	0	0	0	0	0	0	3	0	0	7	3	0	1	3	0	0	0	0	0	0	0	0
Brevundimonas sp. LM2	6	0	5	1	2	2	8	4	1	2	7	2	0	0	13	19	0	2	11	19	29	56	28	45	54	69	11	0	3	3	0	0	6	0	0	4	0	0	0	0	0	0	0	0	1	0	0	0	0
Desulfovibrio fairfieldensis	10	0	0	0	0	0	1	0	0	0	0	0	0	0	0	0	1	3	1	23	17	56	19	0	19	1	0	0	0	0	0	0	0	0	0	0	0	0	0	0	0	0	0	0	0	0	0	0	0
Bacillus butanolivorans	7	0	0	0	0	9	0	1	0	0	0	0	0	1	1	0	2	1	0	199	16	104	35	0	1	1	4	3	1	1	1	1	0	4	0	1	1	12	0	1	3	0	0	0	0	3	0	0	3
Clostridium sp. CT4	21	0	3	1	0	7	1	0	1	0	1	1	10	0	1	1	1	0	1	107	12	174	22	1	2	2	7	0	1	0	4	0	1	2	0	0	5	4	1	2	2	1	2	0	1	0	0	0	2
Corynebacterium sp. NML98-0116	12	0	0	0	9	8	1	0	0	0	4	0	10	0	0	0	0	0	0	159	20	64	79	2	10	10	6	0	1	0	0	0	0	5	0	1	5	0	0	3	1	0	0	0	0	0	0	0	0
[Clostridium] scindens ATCC 35704	0	0	0	0	0	2	0	0	0	0	1	0	0	0	0	0	0	0	0	259	12	104	43	0	1	0	2	0	0	0	0	0	0	0	0	0	0	0	0	0	1	0	0	0	0	0	0	0	0
Brevundimonas vancanneytii	6	5	4	2	9	1	0	7	1	9	7	7	36	0	27	3	14	16	4	5	12	9	6	8	82	27	0	5	2	2	5	4	17	5	4	8	4	4	11	0	1	0	3	0	5	0	0	0	0
Cellulomonas gilvus ATCC 13127	7	0	0	0	1	1	0	0	4	0	5	0	3	0	1	0	0	0	0	114	25	59	87	6	74	13	4	0	0	0	0	0	4	0	0	0	5	0	0	1	2	0	0	0	0	0	0	0	1
Cellulosimicrobium cellulans	3	0	5	1	0	0	0	0	0	0	0	0	0	0	0	0	0	0	0	111	20	96	71	2	93	10	1	0	0	0	0	0	0	0	0	1	1	0	1	2	0	0	0	0	1	0	0	0	0
Corynebacterium pelargi	7	0	0	0	6	2	0	0	2	0	0	0	1	0	0	0	0	0	0	292	5	19	33	0	0	15	4	0	0	0	0	0	0	2	0	1	6	11	0	3	2	0	0	0	0	0	0	0	1
Rhodococcus sp. S2-17	0	1	1	0	1	4	0	4	3	0	1	3	1	4	6	0	1	0	1	4	1	25	215	0	80	0	1	5	6	5	1	2	4	1	1	1	0	4	1	0	1	3	0	2	1	1	2	0	0
Bifidobacterium bifidum	6	0	0	0	5	10	0	0	0	0	0	0	1	0	0	0	0	0	0	161	13	117	64	0	0	1	2	0	0	0	0	0	1	1	0	0	16	0	0	4	7	0	0	0	0	0	0	0	0
Sporomusa termitida	14	1	1	0	0	6	0	0	0	1	0	0	1	0	0	1	0	0	0	78	23	134	122	0	0	2	2	1	1	0	0	0	1	2	0	0	11	3	0	4	1	0	0	0	0	0	0	0	0
Alkaliphilus metalliredigens QYMF	28	1	0	2	7	19	2	1	3	1	2	0	0	1	0	0	0	0	0	128	4	115	31	0	7	3	0	0	1	0	4	1	0	1	0	1	1	13	3	0	2	0	0	0	1	0	0	1	1
Lactobacillus rossiae	6	0	0	0	1	0	0	1	0	1	0	0	0	0	0	0	0	0	0	235	10	120	19	0	0	6	0	0	0	0	1	0	1	3	0	0	2	8	1	1	2	0	0	0	1	0	0	0	0
Pseudomonas sp. phDV1	0	0	0	0	7	8	0	0	0	0	0	0	5	0	4	0	0	12	0	46	288	9	14	1	15	1	0	0	1	0	0	0	0	0	0	3	2	0	0	0	0	0	0	0	0	0	0	0	0
Ottowia oryzae	25	0	0	6	8	8	1	0	0	4	3	4	0	0	0	0	1	1	0	33	58	152	28	30	25	7	2	2	1	1	0	0	0	2	1	0	1	0	0	0	0	1	0	0	1	0	0	0	6
Campylobacter hominis ATCC BAA-381	27	0	0	0	0	7	1	0	1	0	2	1	0	1	0	0	0	0	0	30	186	94	26	0	4	0	1	0	0	0	0	0	1	0	0	0	0	0	0	15	0	0	0	0	0	0	1	0	0
Pseudactinotalea sp. HY158	10	0	7	0	0	6	1	0	0	2	0	0	0	0	0	0	0	1	0	104	21	101	57	3	59	17	3	0	0	1	1	0	0	0	2	1	3	3	0	1	1	0	0	0	0	0	0	0	0
Bacillus circulans	15	0	1	1	0	4	2	3	0	0	1	0	0	0	0	0	0	0	0	209	19	88	32	2	2	2	3	0	0	0	2	0	0	1	0	2	1	7	0	1	1	0	0	0	0	0	0	0	1
Azoarcus sp. DN11	1	0	0	0	0	5	0	0	0	0	2	0	0	2	0	1	0	0	0	54	37	87	113	8	76	14	3	0	2	0	0	0	1	1	0	0	1	1	0	0	2	0	0	0	4	0	1	0	0
Desulfovibrio desulfuricans	2	0	0	0	2	3	0	1	0	0	0	0	0	0	0	0	0	0	0	12	10	90	41	0	0	0	0	0	0	0	0	0	0	2	0	0	5	0	0	4	0	0	0	0	0	0	0	0	0
Pseudarthrobacter phenanthrenivorans Sphe3	6	0	0	0	1	4	0	0	0	0	0	0	0	0	0	0	0	2	0	170	6	85	89	4	38	9	0	0	0	0	0	0	1	2	0	0	0	0	0	0	1	0	0	1	0	0	0	0	0
Paenibacillus sp. FSL H7-0357	1	0	0	0	0	3	0	0	1	0	0	0	0	1	1	0	0	0	0	100	7	156	121	6	10	1	0	1	0	0	0	0	0	2	0	0	4	3	0	0	0	0	0	0	0	0	0	0	0
Thermoanaerobacterales bacterium SK-G1	5	1	0	0	0	1	0	0	0	0	0	0	0	1	0	0	0	0	0	245	6	108	35	0	0	0	2	0	0	0	1	0	0	0	0	0	0	0	1	1	0	0	0	0	0	0	1	0	2
Bradyrhizobium canariense	3	0	0	0	2	0	0	0	0	2	0	4	2	0	2	2	0	4	2	28	13	41	88	80	38	82	11	1	1	0	1	1	1	0	0	0	1	4	0	0	0	0	0	2	0	0	0	0	0
Streptomyces lydicus	6	1	8	0	2	6	2	1	1	2	5	0	0	4	3	0	0	0	0	70	24	62	109	19	46	14	1	0	2	3	2	0	0	0	0	1	3	5	1	2	0	0	1	3	0	1	0	1	0
Acetoanaerobium sticklandii	22	2	0	0	4	7	0	0	4	1	1	1	0	1	0	1	1	0	0	149	12	119	30	0	2	2	2	1	0	0	0	1	1	3	1	0	2	5	0	2	2	0	0	1	0	0	0	0	0
Pseudomonas psychrotolerans	2	1	0	1	1	0	2	0	0	3	2	2	2	1	1	23	4	8	1	26	14	37	110	13	138	9	0	0	0	0	1	1	1	0	0	0	0	3	0	1	0	1	0	1	1	0	0	0	1
Rodentibacter pneumotropicus	3	1	0	0	8	3	2	0	0	2	0	0	0	0	1	0	0	0	0	27	73	180	5	0	10	35	10	0	0	0	0	0	0	0	0	0	3	33	0	7	0	0	0	1	0	0	0	0	1
Duganella sp. AF9R3	0	0	0	0	3	1	0	2	1	0	4	0	0	1	10	1	0	3	7	35	19	17	128	22	105	18	1	1	0	0	1	2	0	4	3	0	5	0	0	0	0	2	6	1	0	3	0	0	0
Clostridium beijerinckii	19	3	5	5	7	4	6	2	3	1	0	1	0	2	6	3	3	0	2	86	16	112	12	1	2	3	4	2	1	3	3	3	3	0	2	3	3	9	3	9	3	1	1	1	2	0	2	3	0
Mesorhizobium sp. M1B.F.Ca.ET.045.04.1.1	0	0	2	2	4	1	0	0	0	0	0	0	0	0	2	2	0	6	4	14	9	22	103	14	197	23	5	0	0	2	1	0	0	1	0	1	0	2	0	0	0	0	0	0	0	0	0	0	0
Planctomycetes bacterium SRT547	6	0	13	2	6	3	3	13	6	4	11	6	2	18	10	1	4	2	0	12	8	12	3	2	1	5	1	13	16	2	5	3	11	0	4	5	10	11	8	7	10	6	10	12	11	7	15	5	7
Frondihabitans sp. 762G35	1	0	0	0	0	2	0	0	0	0	1	0	4	0	4	0	0	0	0	123	15	78	133	3	5	6	0	0	0	0	0	2	0	0	0	2	4	3	0	7	1	0	0	0	0	0	0	0	2
Spirosoma montaniterrae	16	1	0	0	1	15	0	2	1	7	0	0	0	0	0	0	0	0	0	50	9	51	26	185	1	13	2	0	0	1	0	1	0	2	1	2	6	4	0	7	0	0	0	0	0	0	0	1	0
Labilithrix luteola	4	1	0	0	1	1	0	0	0	0	2	3	0	0	6	0	0	7	0	81	23	123	81	3	51	3	1	0	0	0	0	5	0	2	0	5	1	2	2	2	0	0	0	0	0	0	0	0	0
Flagellimonas maritima	12	0	0	0	8	3	0	0	0	0	0	0	1	1	0	0	0	0	0	184	13	139	12	0	0	1	2	0	1	1	0	0	0	0	0	0	7	0	0	0	1	0	0	0	0	0	1	0	0
Microbacterium sediminis	0	2	10	0	6	1	0	2	3	0	5	12	7	2	30	13	0	18	2	36	18	48	40	4	91	11	4	1	0	0	2	1	3	4	0	0	1	0	0	6	1	0	0	0	0	2	0	0	1
Corynebacterium resistens DSM 45100	12	0	1	0	0	2	2	0	0	0	0	0	0	0	0	0	1	1	0	180	47	56	45	1	4	28	7	1	0	5	0	0	0	0	0	0	4	0	1	13	0	0	0	0	0	0	0	0	0
Mycobacterium dioxanotrophicus	8	5	3	2	3	6	11	6	10	1	8	5	3	9	18	6	2	4	6	44	8	26	33	2	20	5	0	1	4	6	4	9	5	1	5	5	5	1	7	8	5	4	12	1	3	1	4	1	4
Staphylococcus sciuri	13	0	1	1	4	9	1	1	0	3	5	0	0	3	2	2	0	0	1	165	15	81	28	0	1	11	3	0	0	2	2	0	1	6	3	0	4	6	1	4	2	1	1	0	0	4	1	0	1
Chryseobacterium arthrosphaerae	2	0	2	4	5	2	2	1	0	2	0	3	26	0	19	16	0	21	0	14	34	32	5	3	166	10	3	0	0	1	0	1	1	1	0	2	3	8	6	2	2	0	0	0	0	1	0	0	0
Janibacter indicus	8	2	0	0	7	13	2	19	2	0	6	0	0	0	0	6	5	0	0	64	15	59	52	21	7	17	1	9	14	3	0	9	2	1	2	0	33	3	0	2	0	0	0	0	4	0	0	0	0
Corynebacterium uterequi	2	0	0	0	0	1	0	0	4	0	0	0	8	0	0	0	0	0	0	138	38	104	68	1	13	13	5	0	0	0	0	0	0	1	0	0	2	0	0	3	0	0	0	0	0	0	0	0	0
Hymenobacter sp. APR13	0	0	1	0	4	9	1	0	0	0	0	0	0	4	0	0	0	0	0	75	63	139	43	13	1	0	7	0	0	1	0	1	2	5	1	1	1	16	0	1	3	0	0	0	1	0	0	1	0
Lactobacillus coryniformis	3	0	0	0	15	6	0	0	0	8	0	0	0	0	0	0	0	0	0	126	10	162	33	0	0	5	0	0	0	0	0	0	0	1	0	2	2	1	0	0	4	0	0	0	0	0	0	0	1
Mesorhizobium sp. 8	0	0	0	0	3	0	0	2	0	0	0	0	5	0	0	0	0	0	0	9	9	27	98	25	170	47	9	0	0	1	0	0	1	2	0	0	0	0	0	0	0	0	0	0	0	0	0	0	0
Pseudomonas brenneri	2	7	2	0	3	2	4	2	0	4	8	10	59	6	48	38	0	67	2	1	4	4	15	1	36	2	0	2	2	16	0	0	6	3	0	0	2	3	2	0	1	4	0	0	7	0	2	1	0
Clostridium aceticum	20	1	0	0	3	16	0	2	1	0	1	0	0	1	1	0	1	1	0	108	7	157	40	0	0	0	0	0	0	0	0	1	1	3	0	1	2	7	0	3	0	2	0	0	0	0	0	0	0
Bradyrhizobium diazoefficiens	0	2	0	2	7	0	2	0	0	0	4	8	15	5	1	20	2	5	0	13	15	5	33	46	113	38	4	2	3	6	2	3	2	0	0	1	7	1	2	0	1	1	4	1	1	2	2	0	4
Streptomyces aquilus	0	0	1	0	6	1	1	1	0	0	2	0	0	1	0	5	0	0	0	43	3	161	102	2	51	4	1	0	0	3	1	0	0	0	0	0	1	2	0	11	1	0	0	1	0	0	0	0	0
Mannheimia sp. USDA-ARS-USMARC-1261	6	3	2	1	4	6	2	0	2	0	4	1	1	0	8	1	2	0	0	20	62	57	57	2	8	71	6	0	0	4	3	0	1	2	1	2	2	9	2	14	0	1	0	0	2	2	0	2	1
Apibacter sp. HY041	10	3	1	1	1	6	1	1	0	0	0	1	6	2	0	0	1	0	0	223	3	96	15	0	0	5	3	2	0	1	1	2	0	2	0	3	1	2	3	0	1	0	2	0	0	0	1	1	0
Leucobacter triazinivorans	4	0	0	1	0	1	0	0	0	0	2	0	0	0	0	0	2	0	0	88	21	75	114	0	66	4	2	0	0	0	1	0	0	1	0	0	7	0	1	0	0	0	0	0	0	0	3	0	0
Epidermidibacterium keratini	9	0	2	0	7	1	0	0	0	1	0	4	6	0	5	0	0	2	0	133	24	78	53	5	8	24	5	0	2	0	0	0	0	2	0	0	3	4	0	2	1	0	0	0	0	0	0	0	0
Clostridium acetobutylicum	18	0	0	0	2	1	4	1	1	0	0	1	0	0	0	0	0	0	0	149	12	130	18	0	1	0	3	0	0	1	0	0	1	2	2	2	5	4	0	2	0	0	0	0	1	0	0	0	1
Nocardia arthritidis	5	0	0	0	3	2	0	0	0	0	0	0	0	0	0	0	0	0	0	40	9	52	123	1	141	17	3	0	0	0	0	0	0	0	0	0	3	2	0	0	0	0	0	1	0	0	0	0	0
Corynebacterium genitalium ATCC 33030	6	0	0	0	0	6	0	0	1	0	2	0	0	0	0	0	0	0	0	115	41	34	143	24	10	13	1	0	0	0	0	0	0	0	0	0	6	0	0	1	0	1	0	0	0	0	0	0	0
Carnobacterium inhibens subsp. gilichinskyi	15	0	0	1	8	10	2	1	0	2	0	1	0	1	0	0	0	0	0	202	11	83	28	0	2	7	4	0	0	1	0	0	0	0	0	0	11	2	2	1	2	0	0	0	0	1	1	0	0
Synechococcus sp. CC9902	0	0	0	0	1	2	0	0	0	0	0	0	0	0	0	0	0	1	0	189	20	142	30	0	2	2	5	0	0	0	0	0	0	0	0	0	1	5	0	0	0	0	0	0	0	2	0	0	0
Azospirillum thiophilum	0	0	0	0	0	0	0	4	0	0	1	0	0	0	1	0	0	4	0	6	4	57	117	5	180	14	1	0	0	3	0	0	1	0	0	0	0	0	0	4	0	0	0	0	0	0	0	0	0
Fictibacillus arsenicus	0	0	0	0	0	3	0	1	0	2	0	0	0	1	1	0	4	18	0	42	6	22	6	0	7	0	1	12	16	1	16	0	13	9	0	0	18	6	14	0	17	0	1	0	0	7	10	11	0
Corynebacterium terpenotabidum Y-11	4	0	1	0	8	1	0	0	4	0	2	0	0	0	3	0	0	0	0	170	12	68	90	0	5	13	1	0	0	0	0	0	0	1	0	0	2	2	0	5	0	0	0	3	0	1	0	0	0
Mycolicibacillus koreensis	7	0	5	4	7	6	9	4	4	2	14	4	17	6	4	0	6	2	5	36	3	40	28	5	14	8	2	1	7	2	6	7	6	6	5	4	7	7	1	7	3	2	3	6	0	2	2	2	3
Clostridium kluyveri	12	0	0	0	6	6	1	2	1	7	2	1	0	5	0	0	1	3	1	102	9	131	15	0	5	1	4	0	3	1	3	1	2	2	0	2	8	1	4	3	6	1	0	3	2	4	0	0	0
Chamaesiphon minutus PCC 6605	8	4	5	9	14	7	12	7	11	8	8	8	4	11	4	3	2	2	9	24	21	12	5	2	4	2	0	7	2	9	7	4	6	7	4	9	1	8	4	11	8	1	9	4	4	14	4	12	8
Bacillus thermoamylovorans	15	1	1	1	5	1	0	3	1	0	1	0	3	1	2	0	4	0	0	173	14	85	42	3	2	8	0	0	0	0	1	0	0	0	0	0	17	4	0	0	0	1	1	0	0	3	0	0	0
Bradyrhizobium sp. CCBAU 051011	6	0	1	0	5	0	1	0	0	0	3	2	1	0	0	10	0	15	1	3	16	20	34	111	69	55	15	4	0	0	0	0	0	2	3	0	4	1	7	0	0	0	0	0	0	0	0	0	0
Oligotropha carboxidovorans	2	0	0	0	0	0	0	0	0	0	0	0	0	0	1	0	0	0	0	15	12	25	116	52	118	42	8	0	0	0	0	0	0	0	0	1	2	1	0	0	0	0	0	0	0	0	0	0	0
Acidovorax sp. HDW3	11	2	0	0	1	1	0	0	0	0	2	0	3	0	7	0	4	6	0	26	42	135	44	25	24	14	0	0	0	2	1	8	0	0	2	1	6	1	4	0	2	0	1	0	4	0	0	0	1
Verrucomicrobium spinosum DSM 4136 = JCM 18804	3	0	1	0	3	2	0	0	0	0	1	0	1	1	0	0	0	0	0	119	27	164	54	0	0	1	2	0	0	0	1	0	0	4	0	0	0	3	1	0	0	0	0	0	0	0	0	1	0
Nocardioides sp. R-3366	3	0	0	0	1	0	0	0	0	0	1	0	0	0	4	6	0	0	0	17	39	67	101	6	117	6	1	1	1	0	0	1	0	2	0	1	3	11	3	1	2	0	0	0	0	0	0	0	0
Blastococcus saxobsidens DD2	3	0	0	0	0	2	0	2	1	0	0	6	0	2	0	0	2	2	6	54	8	122	45	2	76	14	13	0	0	0	0	0	4	0	0	0	3	4	0	0	0	1	0	2	0	0	0	0	1
Paracoccus sp. AK26	0	0	1	0	1	0	0	0	66	1	0	10	0	6	6	2	0	3	10	29	15	45	33	7	114	6	1	1	0	0	4	0	10	0	2	3	2	0	2	0	0	0	0	0	0	0	1	3	0
Pseudomonas sp. HLS-6	2	0	0	0	0	0	0	0	0	2	2	0	6	0	0	0	0	0	0	27	28	21	4	4	259	11	1	0	0	0	0	0	0	0	0	2	2	0	0	2	0	0	0	0	4	0	0	0	3
Bordetella petrii	5	2	4	0	1	5	0	0	2	1	1	0	0	1	8	0	1	10	2	67	16	62	34	13	59	23	2	0	11	2	0	0	5	1	1	4	9	4	2	1	0	2	3	3	0	0	0	0	1
Cellulomonas sp. PSBB021	7	0	0	0	0	6	0	0	0	0	1	0	4	0	0	0	0	0	0	88	17	109	81	0	43	20	4	4	0	0	3	0	0	0	1	0	1	0	0	1	0	0	0	0	0	0	0	0	0
Jeotgalibaca sp. H21T32	14	0	0	0	3	5	0	0	2	2	2	0	0	0	0	1	2	0	0	206	8	77	19	0	2	6	4	0	0	0	0	1	1	0	0	0	8	15	2	0	0	0	0	2	0	0	0	1	0
Moritella yayanosii	2	0	3	1	2	0	0	0	0	0	1	0	0	1	1	0	0	0	0	158	10	191	5	0	0	3	0	0	0	0	0	1	1	0	0	0	3	0	0	3	2	0	0	0	0	1	0	0	4
Bifidobacterium dentium	6	2	1	0	5	17	2	0	4	0	0	0	0	1	0	0	0	0	0	82	6	64	29	1	0	7	1	1	35	1	0	3	2	12	2	2	4	27	0	2	0	1	0	1	1	0	0	5	0
Sphingobium japonicum UT26S	0	0	0	0	0	0	0	0	0	0	0	0	0	0	0	0	0	0	0	2	2	0	175	4	204	4	1	0	1	0	0	0	2	0	0	0	0	0	1	0	0	0	0	0	0	0	0	0	0
Cupriavidus necator	4	2	8	0	4	5	9	2	2	1	2	2	0	3	0	2	6	0	0	30	19	31	40	59	87	12	2	2	3	1	0	0	3	1	0	11	4	3	1	3	0	0	0	0	0	0	0	0	0
Capnocytophaga stomatis	48	2	1	0	4	3	0	4	0	2	0	0	48	1	1	4	0	0	0	45	12	87	8	8	2	8	4	0	0	1	0	0	1	2	1	5	58	7	0	3	0	0	0	0	0	0	0	0	0
Fusobacterium mortiferum ATCC 9817	20	1	3	3	8	2	4	0	3	0	0	2	2	2	3	0	2	0	0	39	5	180	28	0	10	0	5	1	0	0	1	3	0	3	0	3	0	10	0	1	1	0	1	0	1	1	0	1	0
Mycobacteroides abscessus	8	1	1	0	3	4	1	1	2	0	1	0	8	1	1	0	0	2	4	104	28	75	47	1	11	8	3	0	2	2	0	1	3	13	0	7	14	4	2	11	2	0	1	1	0	0	0	0	0
Porphyrobacter sp. HT-58-2	2	1	3	0	0	0	0	0	0	1	4	0	0	0	0	0	5	0	1	5	18	1	70	10	250	9	1	0	0	1	0	0	0	0	0	1	0	0	5	0	0	0	4	0	0	0	2	0	0
Chryseobacterium taklimakanense	21	0	6	0	6	2	1	3	1	0	0	11	1	1	11	9	0	8	3	84	33	42	34	6	10	22	6	0	1	0	0	4	6	3	2	2	9	4	1	3	1	0	1	1	0	0	1	0	0
Isoptericola variabilis 225	4	0	0	0	2	1	0	0	2	0	4	0	0	0	0	0	0	3	0	131	28	97	68	3	32	4	3	0	0	0	0	0	0	1	0	0	1	0	0	3	0	1	0	0	0	0	0	0	0
Amycolatopsis albispora	3	3	6	7	2	0	5	2	3	3	2	2	0	5	6	4	1	1	0	10	9	53	56	1	95	11	5	3	6	4	7	2	4	0	3	4	5	6	4	2	4	2	1	3	2	2	0	1	0
Pseudonocardia dioxanivorans CB1190	1	1	1	0	0	0	1	0	0	0	7	0	0	0	0	6	0	0	0	30	5	21	126	5	160	10	1	0	0	0	0	0	2	0	0	0	0	6	6	1	0	0	0	0	0	0	0	2	0
Rhizobium sp. ACO-34A	0	0	0	0	0	1	0	0	0	0	2	2	0	0	0	0	0	0	0	43	6	139	73	9	103	13	0	0	0	0	0	0	0	1	0	0	0	0	0	1	0	0	0	0	0	0	0	0	0
Pannonibacter phragmitetus	3	1	0	1	1	0	1	1	0	2	1	0	0	0	0	14	0	10	0	21	12	16	85	19	164	14	2	0	0	0	0	2	0	0	2	0	0	0	0	1	0	0	0	1	0	0	0	2	0
Comamonas serinivorans	8	2	0	2	5	5	0	1	0	2	0	2	18	0	0	3	0	1	2	49	41	102	14	35	36	18	2	1	5	2	1	4	8	2	2	1	0	6	2	0	0	0	1	0	1	2	0	0	0
Borrelia crocidurae str. Achema	4	3	3	5	3	9	6	16	0	8	7	12	0	10	2	29	6	19	5	0	0	1	0	0	5	5	0	6	5	9	11	13	3	5	3	7	4	5	15	10	4	1	9	7	12	4	7	3	10
Streptomyces sp. T44	5	0	1	1	1	5	0	0	1	0	1	0	0	0	0	0	0	0	0	57	15	51	102	4	107	13	2	0	0	0	0	0	0	0	0	0	5	0	0	8	0	0	0	3	0	1	0	0	0
Alicycliphilus denitrificans	3	0	6	1	1	1	2	8	2	1	1	2	0	0	5	14	0	3	1	72	26	95	24	44	9	16	1	1	1	0	1	0	0	1	2	3	3	0	4	0	0	0	0	0	0	2	3	1	5
Streptomyces vietnamensis	3	4	0	3	6	1	3	8	0	4	5	1	15	3	2	1	7	10	2	40	7	27	45	6	82	7	0	9	1	1	3	5	0	1	6	5	1	5	3	2	1	3	0	4	2	1	2	2	2
Mycolicibacterium aurum	1	0	0	1	1	3	0	0	0	0	2	2	0	4	0	1	0	0	0	93	23	65	80	4	68	8	0	0	0	0	2	0	0	0	1	0	4	1	6	1	0	0	0	0	1	0	0	1	0
Rhodococcus coprophilus	21	4	7	2	3	13	0	6	0	3	1	3	9	3	2	0	2	0	3	23	6	38	111	3	40	10	0	3	4	5	14	1	2	0	1	6	2	3	0	5	3	2	1	1	3	0	4	1	0
Clostridiaceae bacterium 14S0207	10	1	1	1	6	6	2	1	1	0	0	0	0	2	0	2	4	0	0	79	9	181	26	1	7	0	2	1	0	1	0	3	2	3	0	0	4	2	0	2	0	1	0	0	0	4	0	0	0
Moraxella bovis	2	0	0	0	0	0	0	0	0	0	0	0	0	2	0	0	0	0	0	22	8	314	8	0	1	0	16	0	0	0	0	1	0	0	1	1	1	0	0	0	1	0	1	1	0	0	0	0	0
Burkholderia insecticola	2	0	0	0	0	0	0	0	1	0	0	0	2	0	4	0	0	1	0	34	2	19	164	6	127	8	1	1	2	0	0	0	0	4	0	0	0	0	1	0	0	1	1	0	0	0	0	0	0
Salinibacter ruber	4	0	0	0	3	6	0	0	0	0	0	0	1	1	0	0	0	3	0	108	33	140	59	0	1	3	2	0	0	0	0	0	1	4	0	0	0	5	0	2	0	1	0	0	0	0	0	0	0
Haloactinobacterium sp. HY164	5	0	0	0	0	4	0	0	0	0	0	0	0	0	0	2	0	0	0	125	24	86	76	5	20	16	2	0	0	0	0	0	0	9	0	0	1	1	0	4	0	0	0	0	0	0	0	0	0
Bradyrhizobium sp. 58S1	0	11	9	3	9	2	1	7	3	1	7	7	29	13	11	4	5	5	10	0	4	1	7	41	11	8	1	11	7	6	9	3	7	0	0	13	9	8	11	7	4	3	2	1	3	3	2	1	2
Nitrobacter hamburgensis X14	0	0	4	0	0	0	1	0	0	0	1	0	0	0	0	0	0	0	0	19	9	2	136	43	131	25	4	2	0	0	0	2	0	0	0	2	1	0	0	2	0	0	0	0	0	0	0	0	0
Stenotrophomonas sp. LM091	5	0	0	0	4	1	2	4	0	9	1	0	18	0	10	2	1	2	0	15	9	72	19	9	73	5	3	4	8	19	2	0	1	0	0	0	0	0	0	4	2	0	0	2	19	10	30	0	0
Acidovorax sp. T1	7	2	0	0	0	15	10	0	0	7	0	0	9	1	6	0	0	9	1	28	32	51	102	48	19	4	0	0	0	0	2	0	0	2	0	0	0	1	1	1	0	4	2	0	0	0	0	0	0
Variovorax sp. HW608	1	0	0	0	3	6	1	2	4	3	6	2	1	3	4	3	0	6	6	26	23	45	65	42	78	6	0	0	5	0	0	1	5	0	0	2	6	0	2	0	0	3	1	1	1	0	0	0	0
Microbacterium testaceum StLB037	2	0	2	0	2	3	1	2	3	0	7	1	17	1	22	7	7	17	0	87	22	53	28	3	16	13	2	0	35	7	0	0	6	0	0	2	7	4	0	0	0	0	0	0	0	0	0	0	2
[Clostridium] ultunense Esp	25	0	0	1	4	1	1	0	1	0	0	0	0	0	0	1	1	0	0	131	9	149	32	0	0	0	3	1	0	0	0	0	0	0	0	2	1	2	0	1	0	0	0	0	0	1	1	0	0
Duganella sp. GN2-R2	6	5	0	0	2	0	1	1	4	0	1	1	0	1	6	2	0	11	0	37	32	44	46	14	96	31	4	0	0	0	0	0	2	3	0	0	2	1	1	0	0	19	0	0	2	0	1	0	0
Chryseobacterium gleum	27	3	1	4	9	2	1	1	1	2	0	0	13	0	3	6	2	1	0	57	16	65	36	11	48	5	7	0	1	1	1	0	1	3	0	2	1	6	1	6	0	1	1	2	3	0	2	4	6
Riemerella anatipestifer	61	0	0	2	23	4	0	4	2	2	0	1	0	0	0	4	2	0	1	86	13	47	14	0	0	6	24	1	3	1	2	0	0	8	0	0	6	6	1	9	0	0	2	0	0	0	0	1	0
Corynebacterium camporealensis	4	0	0	0	2	1	2	0	0	0	0	0	6	0	0	0	1	0	0	129	32	103	52	4	0	11	0	0	2	0	0	1	0	4	0	0	2	1	0	4	0	0	0	0	0	0	0	0	0
Neisseria meningitidis Z2491	40	0	0	0	12	6	4	0	0	0	0	0	0	0	0	0	0	0	0	28	9	57	45	0	23	19	25	0	0	0	0	0	0	7	0	0	12	68	0	5	9	0	0	0	0	0	0	0	0
Lactococcus piscium	9	0	0	1	8	0	1	0	0	0	1	0	8	1	0	0	0	0	0	114	8	113	77	0	1	12	6	0	0	0	0	0	0	2	2	1	15	2	0	0	0	0	0	0	0	0	0	0	0
Staphylococcus xylosus	23	0	3	0	5	4	1	0	0	3	1	1	7	1	3	2	3	0	1	99	28	113	32	1	0	6	4	0	0	0	2	2	0	0	1	0	5	9	1	3	0	0	1	1	1	1	0	2	0
Rhizobium jaguaris	0	0	0	0	0	0	0	0	0	1	0	1	0	0	0	0	0	6	0	13	9	63	133	6	121	8	1	0	0	2	0	0	5	0	0	0	0	1	0	4	1	0	0	0	0	0	0	0	0
Vibrio parahaemolyticus	10	9	0	2	5	8	5	4	7	3	1	6	1	11	4	14	5	2	0	33	5	27	4	0	7	5	0	9	5	8	10	11	6	13	9	2	11	6	2	7	4	4	1	4	3	3	2	6	1
Klebsiella quasipneumoniae	1	0	0	0	0	2	0	311	0	0	0	0	6	0	0	0	0	0	0	6	3	8	14	1	25	1	0	0	0	0	0	0	0	0	0	0	3	2	0	0	0	0	0	0	0	0	0	1	2
Corynebacterium aurimucosum ATCC 700975	1	0	0	1	14	4	2	3	0	0	0	0	4	0	0	2	0	12	0	119	41	71	23	10	3	24	5	0	0	0	0	0	0	12	0	2	4	0	8	1	1	1	0	0	0	1	0	1	0
Actinoplanes sp. N902-109	7	1	0	0	3	2	0	4	0	0	0	0	0	0	0	0	0	0	0	70	8	54	170	0	60	1	1	0	0	0	0	0	0	0	1	0	0	0	0	0	0	0	0	1	0	0	0	0	0
Oscillatoria nigro-viridis PCC 7112	20	8	7	4	8	6	8	4	6	5	7	1	8	5	1	7	2	1	0	37	11	32	5	0	3	1	2	6	9	18	6	10	2	2	2	8	3	4	3	7	2	3	3	4	3	5	2	3	5
Massilia armeniaca	1	0	1	0	0	3	0	0	1	2	4	1	0	2	4	3	2	1	1	29	13	13	71	18	185	7	4	0	0	0	0	0	4	0	0	2	3	0	0	0	0	1	0	0	0	1	0	0	0
Friedmanniella sagamiharensis	1	0	0	0	4	0	0	2	1	1	0	0	0	0	3	0	1	1	0	59	10	101	63	3	96	17	1	0	0	0	0	0	0	4	0	0	2	1	1	2	2	0	0	1	0	0	2	2	0
Sinorhizobium medicae WSM419	1	0	0	0	0	10	0	0	0	1	4	0	0	0	1	0	1	0	0	41	17	85	107	5	80	11	4	0	0	0	0	2	0	0	0	0	2	8	0	0	0	0	0	0	2	0	0	0	0
Neoasaia chiangmaiensis	1	0	0	0	1	1	0	0	0	0	0	0	0	0	0	0	0	0	0	52	11	128	76	1	96	2	1	0	0	0	0	0	0	0	0	0	2	6	0	4	0	0	0	0	0	0	0	0	0
Pseudomonas alcaligenes	0	1	16	5	5	1	0	0	0	0	4	0	2	0	14	2	0	10	3	30	57	18	10	7	128	10	0	1	0	6	0	3	1	0	2	3	3	0	0	0	1	1	0	2	1	0	9	0	3
Luteitalea pratensis	2	0	0	1	2	2	0	1	0	2	0	0	0	4	5	2	0	0	0	69	21	89	77	4	77	4	2	0	0	1	0	0	0	0	1	0	2	3	1	1	2	0	1	2	0	0	0	0	0
Corynebacterium maris DSM 45190	2	0	0	0	0	0	0	0	0	3	0	0	0	0	2	0	0	0	1	88	26	77	52	1	91	14	4	1	1	0	0	0	0	0	0	0	3	5	0	2	0	0	0	4	0	0	0	0	0
Succinivibrio dextrinosolvens	4	1	0	0	3	1	1	0	0	3	0	0	0	0	0	1	1	0	0	217	16	56	38	0	0	0	1	0	0	1	0	0	0	1	0	2	5	1	0	4	0	0	0	0	0	0	2	0	0
Streptococcus pneumoniae AP200	0	0	0	0	10	3	0	0	1	0	2	0	0	0	0	0	0	0	0	72	2	73	103	0	0	38	4	0	0	0	0	0	0	1	0	0	5	4	0	2	3	0	0	0	0	0	0	0	0
Clostridium pasteurianum BC1	12	0	0	1	5	6	0	2	0	2	1	0	2	3	0	1	1	1	0	134	16	109	23	0	2	4	3	0	1	2	0	2	1	0	5	1	2	1	2	4	1	0	0	2	1	2	0	0	0
Clostridium estertheticum subsp. estertheticum	6	1	3	0	3	5	5	1	0	1	1	1	1	1	2	3	1	2	0	68	2	152	58	1	9	0	1	0	0	0	1	4	4	2	0	3	2	5	0	2	2	1	1	0	1	0	0	1	1
Mesorhizobium sp. M1E.F.Ca.ET.045.02.1.1	0	0	0	0	0	2	0	5	0	0	0	0	6	1	2	4	0	4	0	5	7	22	86	23	94	73	19	0	0	0	0	1	0	6	2	1	1	0	1	0	0	1	0	0	0	0	1	0	0
Azospirillum lipoferum 4B	0	0	0	0	1	0	0	0	0	0	1	0	0	0	2	0	0	1	0	4	5	3	129	6	222	3	0	0	0	0	0	0	0	0	0	0	0	0	0	0	0	0	0	0	0	0	0	0	0
Pseudomonas sihuiensis	0	0	7	0	14	0	0	6	0	0	12	0	0	1	4	9	0	1	0	41	178	9	17	8	14	9	2	6	3	1	0	2	0	3	0	0	0	4	0	0	0	0	0	0	2	0	0	0	0
Arthrobacter sp. UKPF54-2	0	0	0	0	0	3	0	0	0	0	0	2	0	0	0	0	0	0	0	39	16	93	42	2	147	15	3	2	2	2	0	0	0	2	0	0	0	0	0	0	0	2	0	0	0	0	0	0	0
Sinorhizobium sp. RAC02	0	0	1	1	5	0	1	3	0	0	0	0	0	0	5	0	0	0	0	23	12	84	63	4	135	14	16	0	0	0	0	0	0	0	0	0	0	0	0	4	0	0	0	0	0	0	0	0	0
Arthrobacter sp. ERGS1:01	6	0	0	0	0	1	0	0	0	0	0	0	0	0	0	0	0	1	0	148	12	73	71	1	16	6	0	0	3	0	0	0	0	1	0	1	9	2	0	7	0	0	0	0	0	0	0	0	0
Leucobacter sp. HDW9B	9	0	0	0	1	0	0	0	0	0	0	0	0	0	5	0	0	0	0	138	5	141	43	1	0	2	5	0	0	0	1	0	0	0	0	0	1	1	0	9	1	0	0	0	0	0	0	0	0
Clostridium saccharobutylicum	17	2	2	1	9	3	0	2	1	3	2	0	1	4	0	3	0	5	1	69	5	119	37	2	4	0	1	1	2	2	2	2	2	8	3	1	2	7	1	4	2	0	2	0	0	0	3	0	0
Brevundimonas subvibrioides ATCC 15264	5	0	2	2	5	4	1	0	1	0	3	6	2	2	6	4	0	4	1	12	21	13	61	38	110	37	9	4	0	2	0	0	5	0	0	0	2	0	2	2	0	1	0	1	1	0	0	0	0
Rhodospirillum centenum SW	1	0	0	0	0	2	0	0	0	0	0	0	0	0	3	0	0	0	0	33	33	53	96	12	127	5	4	0	2	0	0	0	0	0	0	0	0	0	0	1	1	0	0	0	0	0	0	0	0
Candidatus Saccharibacteria bacterium YM_S32_TM7_50_20	9	0	0	0	8	0	0	0	0	2	0	0	0	0	0	0	0	0	0	107	34	157	25	0	0	6	1	0	0	1	0	0	0	0	0	2	0	6	0	8	0	0	0	0	0	0	0	0	0
Kocuria flava	13	0	0	1	2	3	0	1	3	0	4	9	0	6	2	0	1	3	1	81	12	74	40	7	59	28	1	0	0	0	2	0	0	0	0	0	3	8	2	1	0	0	0	1	0	0	0	0	0
Ochrobactrum quorumnocens	0	0	0	0	6	3	0	3	0	0	0	0	3	0	0	0	0	2	0	85	28	34	17	7	140	22	6	0	0	0	1	0	0	1	0	0	0	7	0	0	3	0	0	0	0	0	0	0	0
Bifidobacterium adolescentis	11	0	0	0	0	1	0	0	0	0	0	0	0	0	1	0	0	0	0	149	19	69	89	0	0	2	2	1	0	0	0	1	0	1	0	1	3	0	0	8	1	0	2	0	0	0	0	0	0
Nocardioides seonyuensis	9	2	4	0	0	0	0	2	2	1	2	0	0	0	2	0	0	25	3	111	27	31	43	0	72	8	1	0	1	0	6	0	0	3	2	0	3	0	0	0	0	0	0	0	0	0	0	0	0
Allokutzneria albata	3	0	0	0	2	1	1	0	2	0	2	0	8	0	0	0	0	0	0	49	12	135	46	0	59	21	3	0	0	0	0	1	0	4	1	2	2	1	0	1	0	0	0	0	0	0	2	0	0
Nocardiopsis dassonvillei	0	1	0	0	4	13	0	0	0	0	3	0	0	3	0	1	0	0	1	40	61	52	50	5	60	22	6	8	1	2	1	0	0	1	0	1	3	1	6	1	0	1	1	0	0	0	0	1	0
Sphingorhabdus sp. JK6	1	0	0	0	0	0	1	0	1	0	0	0	4	0	1	0	0	0	0	24	5	19	55	3	247	2	1	0	0	1	0	0	0	0	0	1	0	0	0	1	1	0	1	0	0	0	0	0	0
Delftia acidovorans SPH-1	5	2	8	0	6	6	1	4	1	5	6	5	20	0	40	24	0	48	4	0	17	8	8	6	80	10	0	0	2	0	0	0	4	2	0	0	2	12	8	1	0	1	0	0	6	0	0	0	3
Microbacterium sp. PAMC 28756	91	1	0	6	0	0	0	0	39	2	0	0	0	0	2	2	0	0	0	8	11	40	50	5	75	4	1	0	1	0	0	0	0	0	0	0	0	0	6	0	0	0	0	0	0	0	0	0	0
Brevibacterium sp. CS2	3	1	0	0	2	4	0	2	0	2	0	0	0	0	0	0	0	0	0	67	18	82	60	25	57	18	5	0	0	0	0	0	1	2	0	0	0	7	0	1	1	0	0	0	0	0	0	0	0
Bacillus subtilis	12	4	0	2	3	2	0	1	1	0	0	0	3	0	0	2	0	1	0	91	10	61	97	0	6	8	6	1	0	0	1	1	1	2	1	4	8	3	0	2	1	1	2	0	0	1	1	1	1
Blastochloris viridis	0	0	0	1	0	0	0	0	0	0	0	2	6	0	0	0	0	0	3	5	9	31	147	11	143	6	3	0	0	0	0	0	1	0	0	0	0	2	0	0	1	0	0	0	0	0	0	0	0
Rhodobaca barguzinensis	4	8	7	5	14	5	9	8	1	7	12	1	0	7	0	4	10	0	2	14	4	2	3	1	5	3	0	1	12	2	4	5	1	3	7	8	19	8	4	6	1	4	2	11	6	7	6	5	4
Hymenobacter sedentarius	3	0	0	0	3	12	0	0	0	3	0	0	0	0	0	1	0	0	0	114	38	71	40	16	6	1	7	0	0	0	0	1	1	6	0	0	2	10	1	1	1	0	0	0	0	0	0	0	1
Treponema succinifaciens DSM 2489	38	0	0	1	9	18	0	0	0	4	2	0	0	0	0	0	0	0	0	54	38	72	19	6	0	13	11	0	0	0	0	1	0	2	1	0	7	15	0	1	6	1	0	0	0	0	0	0	0
Pseudarthrobacter chlorophenolicus A6	13	0	0	0	0	0	0	0	0	0	0	0	0	0	0	0	0	0	0	182	14	39	56	2	31	2	2	0	0	0	0	0	0	0	0	0	0	8	0	0	0	0	0	0	0	0	0	0	0
Paraoerskovia marina	5	0	0	0	2	0	0	0	0	0	0	0	0	0	2	0	0	0	0	84	20	131	47	0	29	19	5	0	0	0	0	0	0	0	0	0	3	0	0	2	0	0	0	0	0	0	0	1	0
Streptomyces hundungensis	11	4	8	10	4	3	1	10	2	0	2	9	1	7	4	7	0	12	5	22	12	20	52	4	48	3	1	4	3	7	5	3	2	3	3	4	5	2	3	1	3	1	3	2	1	3	0	1	0
Streptococcus pasteurianus ATCC 43144	0	0	0	0	1	2	0	0	0	0	0	0	0	0	0	0	0	0	0	27	3	337	0	0	0	0	0	0	0	0	0	0	0	0	0	0	0	0	0	1	0	0	0	0	0	0	0	0	0
Clostridium carboxidivorans P7	4	0	1	0	1	0	0	0	0	2	0	3	0	0	0	0	6	9	0	125	9	90	27	0	13	2	1	0	3	1	3	0	2	1	0	1	6	13	8	1	0	1	0	0	2	5	0	3	0
Novosphingobium tardaugens NBRC 16725	1	0	0	0	2	0	0	0	0	0	0	0	6	0	2	8	0	4	0	57	3	19	106	27	105	11	0	0	3	0	0	0	3	0	0	0	0	0	1	0	0	0	0	0	0	0	0	0	0
Chitinophaga pinensis DSM 2588	40	1	4	1	9	4	0	1	0	0	0	0	0	1	0	1	0	0	0	84	22	57	32	33	3	22	6	0	1	2	2	0	2	2	1	0	5	2	0	7	1	1	0	1	2	0	0	0	1
Corynebacterium singulare	13	0	0	1	5	4	0	0	3	0	0	1	28	0	0	3	8	0	0	132	27	52	36	7	8	11	0	0	0	0	0	0	0	2	0	1	2	0	0	5	5	0	1	0	1	0	2	1	1
Pseudomonas sp. SNU WT1	4	0	0	0	0	0	0	6	1	5	0	0	0	0	0	0	0	0	0	29	7	5	0	3	246	9	2	1	0	0	0	0	1	4	0	1	14	0	0	5	0	0	2	0	6	0	0	0	7
Burkholderia glumae	4	0	1	0	1	0	0	3	2	1	0	0	2	0	0	0	0	16	2	19	10	29	112	15	113	8	2	4	3	0	1	2	0	0	0	0	0	0	2	0	0	0	0	0	1	0	0	2	1
Ndongobacter massiliensis	5	0	0	1	0	3	0	0	0	0	1	0	2	0	0	0	0	0	0	102	9	175	43	0	2	0	3	0	0	0	0	0	0	2	0	1	7	3	0	3	0	0	0	0	0	0	0	0	0
Acinetobacter lwoffii	23	0	0	0	9	0	2	6	0	19	9	0	3	2	35	16	0	17	11	1	19	11	4	18	32	17	0	2	0	2	0	4	6	10	0	0	12	4	5	2	0	4	0	0	0	3	0	0	2
Halomonas aestuarii	2	0	4	2	0	0	1	2	0	0	1	1	3	0	0	0	2	5	2	95	9	34	72	3	77	4	0	1	1	0	2	2	1	1	5	1	2	6	0	1	1	0	0	3	0	0	0	0	0
Geobacter pickeringii	2	0	1	0	0	0	1	0	0	1	0	0	0	0	0	0	0	0	0	95	16	130	91	1	0	1	1	1	0	0	1	0	1	4	0	0	4	4	1	2	0	0	0	0	0	0	0	0	0
Arthrobacter sp. PAMC 25486	2	1	0	0	0	1	3	2	0	0	2	0	0	0	0	0	0	1	0	139	20	103	50	0	2	9	6	2	2	0	0	0	0	1	0	0	1	0	0	2	1	0	2	0	2	0	0	1	0
Brevibacterium sandarakinum	5	0	0	0	4	0	2	0	0	1	1	0	2	0	0	0	0	0	0	179	18	67	43	13	10	10	3	0	1	0	0	0	0	0	0	0	2	2	0	2	0	0	0	0	0	0	0	0	0
Paenibacillus lentus	25	0	0	1	12	3	0	0	0	1	0	1	0	3	1	0	0	0	0	87	9	142	57	0	0	0	0	0	2	0	0	1	0	1	0	0	4	1	0	1	0	0	0	0	0	0	0	0	0
Mesorhizobium oceanicum	0	0	0	0	0	0	0	0	0	1	0	0	0	0	2	0	0	0	0	2	6	30	83	6	185	33	3	2	0	0	0	0	2	0	0	0	1	0	4	1	0	0	0	0	0	0	0	0	0
Phyllobacterium zundukense	1	2	4	2	2	0	0	0	6	0	12	6	28	5	28	14	0	78	2	6	9	13	13	9	55	7	2	0	0	5	0	0	0	4	0	1	2	4	9	0	0	0	0	0	0	0	0	0	0
Aliivibrio wodanis	8	10	8	9	9	10	15	13	7	3	8	10	1	10	3	3	2	7	3	3	4	9	2	0	0	6	3	5	11	15	7	5	12	6	4	3	4	8	0	5	1	2	1	2	1	5	4	2	7
Clavibacter michiganensis	8	0	1	0	1	0	0	0	0	0	0	0	0	0	13	0	0	0	0	109	8	88	67	2	37	11	2	0	0	0	0	0	0	1	0	0	5	1	0	3	1	0	0	0	0	0	0	0	0
Serratia fonticola	35	6	5	3	8	3	3	6	0	1	5	0	0	8	0	0	1	0	0	20	24	19	24	3	9	11	3	0	5	6	6	6	0	0	3	2	7	3	1	5	2	0	1	2	5	2	3	3	4
Pseudomonas sp. StFLB209	3	1	0	1	4	0	2	1	0	4	0	0	0	0	0	0	0	0	0	36	11	138	61	4	80	6	0	0	0	1	0	0	0	0	0	0	0	0	0	0	0	0	0	1	0	0	1	1	2
Flavihumibacter sp. SB-02	6	1	0	0	19	11	0	0	0	0	0	0	1	0	0	6	0	0	0	78	28	81	40	19	4	1	4	0	1	3	0	2	2	9	1	1	4	6	1	1	4	1	1	0	0	0	0	0	1
Leifsonia sp. PS1209	4	0	4	0	0	3	0	0	0	0	1	0	0	0	0	1	0	0	0	50	13	102	138	3	18	5	2	0	2	0	0	0	2	0	0	0	1	1	0	3	0	0	0	0	0	0	1	0	0
Janibacter melonis	2	1	0	0	3	1	0	0	2	1	0	0	0	0	0	1	0	8	0	72	39	44	54	7	73	19	0	0	2	0	1	2	0	2	0	0	0	4	0	3	0	0	0	5	4	0	0	1	0
Mobilicoccus sp. NJES-13	4	0	0	0	1	2	0	0	0	0	0	0	0	0	0	0	0	1	2	136	29	94	54	0	0	9	3	0	0	0	0	0	0	1	0	0	0	7	0	5	0	0	0	0	0	0	0	0	0
Methylovirgula ligni	0	0	0	0	2	7	0	1	0	0	0	0	0	0	0	1	3	0	1	53	10	31	99	8	134	4	3	0	0	0	0	0	0	0	0	2	1	0	0	0	0	0	0	0	0	0	0	0	0
Allochromatium vinosum DSM 180	0	0	0	0	1	3	0	0	0	0	0	0	0	0	0	1	3	0	0	83	15	77	101	6	59	3	3	0	0	0	0	0	0	0	0	0	1	1	0	3	0	0	0	0	0	0	0	0	0
Devriesea agamarum	12	0	0	0	0	6	0	0	0	0	0	0	0	0	1	0	1	0	1	157	16	69	66	1	1	8	3	0	0	0	0	0	1	0	1	1	2	9	0	1	0	0	0	0	0	0	0	0	0
Corynebacterium sp. 2183	4	0	0	0	0	1	0	0	0	0	5	0	0	0	0	0	0	0	0	137	11	68	108	0	8	8	1	0	0	0	0	2	0	0	0	0	3	0	0	0	0	0	0	0	0	0	0	0	0
Frankia inefficax	1	3	2	0	2	1	1	0	7	0	1	1	5	0	0	1	2	0	1	96	23	59	57	7	69	7	3	0	0	0	0	1	0	0	0	0	1	4	0	1	2	0	0	0	0	0	0	0	0
Streptococcus pneumoniae G54	3	0	0	0	12	16	0	0	0	1	2	0	0	0	1	6	3	0	0	56	9	87	30	0	0	25	9	0	9	0	0	0	0	9	0	1	2	2	0	10	0	0	0	0	0	0	0	0	0
Dyella japonica A8	0	0	0	0	0	4	0	1	0	0	0	0	0	0	1	0	0	0	0	30	22	114	124	9	43	4	0	0	0	0	3	0	1	1	0	0	0	2	0	0	0	0	0	0	0	0	0	3	0
Gemella sp. ND 6198	12	0	0	0	7	0	0	1	0	2	0	0	5	0	0	0	0	0	0	131	15	129	24	0	0	2	1	0	2	0	0	0	0	1	0	0	4	1	0	4	0	0	0	0	0	0	0	1	0
Hyphomicrobium denitrificans ATCC 51888	0	0	0	0	0	1	0	0	0	2	0	0	20	0	0	6	0	2	0	19	31	58	71	3	120	2	0	1	0	0	1	0	0	3	0	1	0	0	0	2	0	0	0	0	1	0	0	0	0
Altererythrobacter mangrovi	5	0	0	0	0	0	0	0	0	0	0	0	0	0	0	0	0	1	0	16	4	5	98	12	209	11	0	0	0	0	0	0	0	0	0	0	0	0	0	0	0	0	0	0	0	0	0	0	2
Nocardia terpenica	1	2	2	0	0	3	1	6	0	1	2	0	0	1	1	0	2	0	0	28	8	115	53	3	83	20	0	0	0	0	1	0	0	1	1	0	2	0	0	0	0	1	0	0	2	0	1	0	0
Acidaminococcus intestini	2	0	0	0	0	3	0	0	0	0	0	0	11	0	0	0	0	0	0	72	22	140	75	0	0	2	0	0	0	0	0	0	0	1	0	0	14	8	0	3	0	0	0	0	0	0	0	2	0
Ancylobacter pratisalsi	3	0	0	0	0	2	0	0	0	0	0	4	0	0	2	0	0	0	0	13	9	102	92	15	91	13	4	0	0	2	0	0	0	0	0	0	0	0	0	0	0	0	0	0	0	0	0	1	0
Myroides phaeus	28	0	0	3	7	3	0	0	0	45	0	0	2	2	0	0	0	0	0	1	0	15	0	0	0	2	5	0	0	2	0	0	0	2	0	0	2	2	2	3	3	0	25	48	36	3	0	11	78
Kytococcus sedentarius DSM 20547	6	0	0	0	2	7	0	3	0	2	0	0	0	1	8	0	0	5	0	112	15	63	37	6	0	29	6	2	2	0	0	1	0	3	1	0	4	4	0	5	0	3	0	0	0	0	0	0	2
Streptococcus thermophilus 1F8CT	8	0	0	0	1	0	0	0	0	0	0	0	0	0	0	0	3	0	0	51	4	175	102	0	0	2	2	0	0	0	1	0	0	2	0	0	0	2	0	0	0	0	0	0	0	0	0	0	0
Porphyrobacter sp. LM 6	0	0	0	0	1	0	2	0	1	0	0	0	0	2	0	0	0	5	0	14	16	17	91	11	176	3	2	0	0	0	0	3	0	0	0	0	2	5	0	0	0	0	0	0	0	0	0	0	0
Streptomyces cattleya NRRL 8057 = DSM 46488	10	0	1	0	5	0	0	0	1	2	2	2	1	0	0	0	0	0	0	49	2	58	50	2	154	5	0	0	0	0	0	0	0	0	0	0	1	1	0	4	0	0	0	0	0	3	0	0	0
Streptomyces tsukubensis	6	0	2	0	2	0	0	2	0	0	1	0	4	0	0	0	0	0	2	116	13	64	54	2	44	15	2	0	0	0	2	0	0	2	0	0	1	2	1	1	0	1	0	0	1	0	1	2	0
Pseudonocardia autotrophica	0	0	6	0	3	2	2	0	0	0	1	0	0	8	12	0	6	5	0	95	10	81	37	2	31	6	11	0	1	0	0	5	0	1	1	2	4	4	0	0	0	1	0	0	0	0	0	0	1
Brevibacillus sp. SCSIO 07484	3	0	0	0	0	2	0	1	0	0	0	0	0	0	0	0	0	0	0	47	8	218	37	0	31	1	0	0	0	0	0	0	0	1	0	1	0	3	0	2	0	0	0	0	0	0	0	0	0
Acinetobacter bereziniae	0	0	0	1	1	1	1	0	1	0	0	0	10	0	5	2	0	4	0	35	181	63	12	0	11	2	2	0	2	4	0	0	1	1	0	1	2	0	0	2	0	1	0	1	0	0	1	0	2
Streptomyces sp. CdTB01	0	3	3	2	7	5	3	3	2	3	5	6	0	5	0	1	3	6	2	17	5	71	55	2	68	17	0	0	2	2	3	2	2	6	1	2	1	2	0	0	2	2	0	1	1	0	0	0	2
Aminipila sp. JN-18	14	0	0	0	0	14	1	0	2	0	0	0	0	0	0	0	1	0	0	107	13	118	32	2	0	2	0	0	0	0	1	1	0	1	0	1	0	3	0	0	0	0	0	0	0	1	0	0	1
Chryseobacterium sp. 6424	7	0	0	0	11	2	0	0	0	2	0	0	0	6	0	0	0	0	0	104	24	107	34	0	1	2	7	0	0	1	0	0	0	6	0	0	4	10	0	3	0	0	0	0	0	0	0	0	1
Tistrella mobilis KA081020-065	3	1	0	0	1	1	2	0	1	2	2	1	11	0	8	1	0	0	0	16	16	67	63	12	109	4	1	0	4	0	0	1	0	0	0	0	8	1	0	5	0	0	0	0	0	2	8	0	0
Massilia albidiflava	1	0	1	0	0	1	2	0	0	3	2	1	0	0	3	1	2	1	0	36	8	57	41	18	120	17	2	0	3	1	2	0	1	1	0	1	3	4	0	0	0	1	3	0	2	0	0	0	0
Xylanimonas cellulosilytica DSM 15894	7	0	0	0	0	2	0	0	0	0	2	0	2	0	0	0	0	0	0	98	21	108	27	5	10	14	3	0	37	1	0	0	0	4	0	1	2	1	0	3	0	0	0	0	0	0	0	0	0
Microbacterium sp. LKL04	5	0	16	0	4	2	0	2	6	0	1	4	36	0	17	4	0	7	0	40	5	121	25	3	3	8	0	1	0	2	0	0	12	2	0	0	18	0	3	0	0	0	0	0	0	0	0	0	0
Salinibacterium sp. dk2585	6	0	4	0	1	0	2	0	0	0	4	0	0	0	0	0	0	1	6	110	8	120	68	0	1	7	4	0	0	4	1	0	1	2	0	0	0	0	0	0	0	1	0	0	0	0	0	0	0
Staphylococcus capitis	7	0	0	28	1	2	1	0	6	0	2	1	4	0	0	1	1	0	3	75	115	34	14	6	1	6	5	0	1	1	3	3	3	0	0	1	1	2	2	0	4	1	0	0	2	1	0	0	0
Rhizobium pseudoryzae	0	0	1	0	0	1	0	0	2	0	0	3	0	1	2	0	0	0	0	40	13	29	87	9	139	8	0	0	0	0	1	0	0	1	2	0	0	0	1	0	0	0	0	0	1	1	0	0	0
Roseovarius indicus	5	0	1	0	4	2	0	2	2	0	2	0	0	0	0	3	2	0	0	39	6	26	78	3	161	3	1	0	0	1	1	0	0	0	0	1	0	1	0	1	0	0	0	0	0	0	0	2	0
Actinobacillus delphinicola	10	0	0	0	12	1	0	0	0	0	2	0	0	0	0	0	0	0	0	145	25	117	1	0	3	13	3	0	0	2	0	0	0	1	0	0	2	1	0	1	0	0	0	4	0	0	0	0	0
Bordetella sp. H567	1	1	0	0	1	4	0	0	0	0	3	0	0	0	7	8	0	0	0	56	17	29	139	10	53	4	1	0	0	0	0	0	1	0	2	0	3	7	1	1	0	0	0	0	0	0	0	0	1
Spirosoma sp. KCTC 42546	34	0	3	3	4	7	1	1	3	1	3	1	0	6	3	0	0	0	2	107	6	29	8	43	0	4	4	0	1	1	4	0	2	3	3	0	5	7	1	8	0	1	1	3	1	4	1	4	5
Microbacterium hominis	2	0	12	0	1	1	2	2	2	0	8	0	3	0	26	16	0	18	10	71	10	57	35	8	23	6	0	0	0	2	1	2	2	0	0	0	9	2	1	0	0	0	0	0	0	0	0	0	0
[Haemophilus] ducreyi	14	0	0	0	19	0	0	0	0	0	1	0	0	0	0	0	0	0	0	51	23	79	6	2	2	38	8	0	3	0	1	0	0	5	3	0	5	54	0	2	0	1	1	5	0	0	0	0	0
Paraburkholderia sp. 7Q-K02	2	0	1	0	3	0	0	2	1	2	3	2	0	1	12	0	0	1	1	59	13	55	31	19	96	9	3	0	0	0	0	0	5	6	1	1	9	3	1	0	0	4	1	2	0	0	0	0	0
Prolixibacteraceae bacterium WC007	38	0	2	0	0	10	1	0	1	0	0	1	0	5	0	1	0	0	0	82	24	71	22	2	3	0	1	4	2	2	0	2	0	2	1	0	12	19	1	6	1	1	1	0	2	0	0	0	0
Leifsonia xyli	4	1	0	0	3	0	1	0	0	0	3	0	0	1	2	0	0	10	0	44	16	51	52	3	114	21	2	1	0	1	0	0	1	0	0	0	3	1	0	1	0	0	0	0	0	0	0	0	0
Brachybacterium avium	4	0	0	0	4	2	0	0	0	0	2	0	0	0	6	0	1	0	0	110	15	86	81	5	5	11	2	0	0	0	0	2	0	0	0	0	4	3	0	0	0	0	0	0	0	0	0	0	0
Oerskovia sp. KBS0722	4	1	4	0	0	5	0	0	1	0	2	0	0	0	3	0	1	0	0	110	17	68	49	3	40	15	3	0	0	0	1	2	0	0	0	0	2	3	0	2	0	0	0	0	0	0	0	1	0
Tessaracoccus flavus	21	0	1	0	0	1	0	4	0	0	1	0	0	0	0	1	0	0	3	102	33	26	38	3	9	87	2	0	0	1	0	0	1	0	0	0	6	0	1	2	0	0	0	0	0	0	0	0	0
Lactobacillus jensenii	48	1	3	0	2	6	1	3	1	0	1	0	0	1	0	2	1	0	1	60	3	139	19	0	1	5	2	2	0	4	0	0	0	0	0	1	5	4	5	2	0	1	1	1	1	0	0	0	0
Filimonas lacunae	10	1	4	5	6	3	0	9	1	2	6	2	7	5	3	0	3	2	0	30	24	57	14	42	1	9	5	1	2	1	6	1	1	4	1	2	6	3	1	14	3	2	3	3	0	3	1	2	1
Mycolicibacterium smegmatis	0	0	0	0	0	2	1	0	1	0	0	0	0	2	0	0	0	0	0	67	9	59	65	1	107	8	3	0	0	1	0	1	0	0	0	1	3	0	2	1	0	0	0	0	0	0	0	0	2
Gottschalkia acidurici 9a	26	0	3	0	12	9	0	0	0	0	1	1	0	0	1	0	4	3	1	83	0	126	22	0	8	2	1	0	0	1	4	0	1	0	0	0	2	8	1	0	0	1	0	0	3	1	0	0	0
Bradyrhizobium paxllaeri	0	0	5	1	0	0	0	0	2	0	2	0	8	0	0	6	2	0	0	16	12	2	33	118	71	39	17	2	0	0	0	1	0	0	3	2	0	0	0	0	0	0	0	0	1	0	0	0	1
Sphingorhabdus sp. SMR4y	0	0	0	0	2	1	0	0	2	0	2	0	0	0	0	0	0	0	3	0	4	2	79	2	236	5	2	0	0	0	0	1	0	0	0	0	0	0	2	0	0	0	0	0	0	0	0	0	0
Bacillus megaterium	12	2	2	2	4	5	3	6	1	4	2	6	3	3	1	2	1	4	2	72	6	70	43	2	2	3	0	2	0	6	2	1	0	2	0	1	2	9	4	1	3	0	1	1	0	3	1	1	3
Ramlibacter tataouinensis	5	6	0	1	0	0	3	0	0	4	3	0	0	5	0	5	0	2	1	37	19	43	83	53	25	24	0	0	0	2	0	0	3	4	0	0	0	1	0	0	0	0	0	4	0	0	1	0	0
Arthrobacter sp. U41	1	1	0	0	2	8	0	0	0	0	0	0	0	0	4	0	0	0	0	62	7	54	56	4	115	2	6	0	2	0	0	0	0	5	0	0	3	0	10	2	0	0	0	1	0	0	0	0	0
Agromyces protaetiae	2	0	9	2	5	8	0	1	1	0	3	0	0	0	0	3	0	0	0	65	16	89	35	4	77	5	3	0	0	0	0	2	0	2	1	0	2	0	0	0	0	0	0	0	0	1	0	0	0
Kitasatospora sp. MMS16-BH015	10	0	0	0	1	1	0	0	0	0	1	2	1	0	6	9	0	0	0	68	5	68	76	4	62	11	0	1	0	0	1	0	0	1	0	0	8	0	0	0	0	0	1	0	1	0	0	0	1
Pseudomonas protegens	5	2	2	2	0	4	2	0	0	1	1	0	0	0	4	0	0	9	2	17	18	36	13	6	156	8	0	0	0	2	1	2	1	1	0	1	3	1	0	1	0	0	2	0	0	2	3	0	8
Rathayibacter sp. VKM Ac-2759	1	0	2	0	0	0	2	0	7	0	3	0	0	0	12	0	0	4	0	66	23	63	84	9	37	3	2	0	2	6	0	0	0	0	0	0	2	6	1	2	1	0	1	0	0	1	0	0	1
Arcanobacterium phocae	1	0	0	0	0	2	0	0	0	0	0	0	0	0	0	0	0	0	0	176	13	99	29	0	0	10	0	0	0	0	0	0	0	0	0	1	3	0	0	5	0	0	0	0	0	0	0	0	0
Mesorhizobium sp. M7D.F.Ca.US.005.01.1.1	0	0	1	0	2	1	0	0	0	0	0	2	0	0	0	0	2	4	1	49	5	90	93	14	21	45	8	0	1	0	0	0	0	0	0	0	0	1	0	1	0	0	0	0	0	0	0	0	0
[Pasteurella] aerogenes	7	0	0	0	13	2	0	0	0	0	0	0	0	0	0	2	0	0	0	25	94	85	6	0	15	41	10	0	0	1	4	1	0	1	0	2	1	8	0	4	0	0	0	0	0	0	0	1	0
Moraxella bovoculi	15	0	0	2	2	3	2	2	2	0	1	3	0	1	2	1	0	1	0	18	8	227	7	0	0	0	17	1	0	0	0	1	1	4	0	3	0	3	0	1	0	1	1	0	1	0	0	0	4
Neisseria meningitidis M0579	39	0	0	0	10	4	1	0	4	3	0	0	0	0	0	0	0	0	0	44	10	52	19	0	9	38	51	0	0	0	0	0	0	7	0	0	2	33	0	4	3	0	0	0	0	0	0	0	0
Terriglobus roseus DSM 18391	2	0	0	0	1	2	0	0	0	0	0	0	0	0	0	0	1	0	0	100	17	156	41	0	2	2	0	0	0	0	0	0	0	0	0	0	7	17	0	0	1	0	0	0	0	0	0	0	0
Rathayibacter tanaceti	5	3	1	10	6	9	6	7	0	1	4	4	9	8	4	4	6	0	3	34	13	37	23	2	13	3	1	7	2	8	7	4	1	2	2	5	6	2	3	2	0	2	2	2	6	3	2	4	0
Janibacter limosus	8	0	0	0	6	2	2	0	3	2	1	0	0	0	6	0	0	4	0	120	23	62	52	4	5	8	6	0	1	0	0	0	0	2	1	0	1	0	2	8	1	0	0	0	2	0	0	0	2
Corynebacterium simulans	0	0	1	0	2	5	1	5	2	0	2	0	42	2	2	2	0	4	0	84	32	71	28	3	0	19	5	0	4	0	1	1	0	1	0	1	0	2	0	6	0	0	0	0	0	0	0	2	1
Nonomuraea sp. WYY166	5	0	0	0	0	3	1	0	0	1	2	0	3	3	5	0	0	0	0	35	6	39	89	2	105	22	2	0	0	0	2	0	0	3	1	0	0	0	1	0	0	0	0	0	0	2	4	1	1
Aminipila sp. CBA3637	13	0	0	0	2	4	2	1	3	0	2	0	0	0	2	0	0	1	2	118	21	76	34	2	0	1	0	0	1	0	0	0	0	0	1	1	13	3	1	7	1	0	0	1	1	2	1	0	0
Tenericutes bacterium MO-XQ	8	2	5	5	4	5	5	1	0	1	7	0	0	10	0	0	0	0	0	56	7	35	13	5	4	6	1	0	4	4	9	7	1	0	7	3	12	1	6	7	0	0	3	0	0	0	1	1	7
Mesorhizobium opportunistum WSM2075	3	0	0	2	0	0	0	0	1	0	0	0	4	0	2	0	0	1	2	37	13	121	21	15	56	24	6	0	0	0	0	0	14	1	0	0	6	2	0	0	0	0	0	0	0	1	0	2	1
Streptococcus sp. DAT741	3	0	0	0	3	2	0	0	2	1	0	0	22	0	0	0	4	0	0	91	5	88	62	0	0	11	1	1	6	0	0	0	0	3	0	0	12	10	0	0	0	1	0	0	0	0	0	0	0
Bacillus filamentosus	12	0	1	0	1	3	0	1	0	0	3	0	1	0	0	0	0	0	2	136	13	105	31	0	0	0	1	0	2	0	2	0	0	0	0	0	0	3	0	5	3	2	0	1	0	1	1	1	0
Symbiobacterium thermophilum IAM 14863	3	0	1	0	2	5	0	0	0	1	0	0	0	0	0	0	0	0	0	72	24	176	34	1	9	4	3	1	0	0	0	0	1	0	0	1	0	4	0	0	0	0	0	0	0	0	0	0	0
Gallibacterium anatis UMN179	26	0	0	0	4	0	0	1	1	0	4	0	0	0	0	0	0	0	0	25	50	189	4	2	2	14	3	0	0	4	0	0	0	0	0	0	0	12	0	2	0	1	0	0	0	0	0	1	0
Corynebacterium humireducens NBRC 106098 = DSM 45392	1	0	0	0	0	7	0	0	0	4	1	0	0	0	0	0	4	3	0	85	30	65	47	4	32	26	4	0	0	0	0	0	0	1	0	0	0	0	0	0	5	0	0	1	0	0	0	0	0
Streptomyces sp. GY16	5	0	3	0	10	2	0	1	3	0	0	0	0	1	5	0	0	0	0	50	23	120	42	0	47	9	2	0	0	0	0	0	0	2	0	2	0	4	1	2	0	0	0	0	1	0	0	0	0
Gordonibacter urolithinfaciens	11	1	0	0	0	2	0	0	0	0	0	0	0	0	0	0	2	0	0	65	96	87	31	0	3	0	0	1	4	0	0	0	0	3	0	0	1	1	0	11	7	0	0	0	0	0	0	0	0
Euzebya sp. DY32-46	3	0	0	0	0	1	0	0	0	0	0	0	1	0	0	1	0	0	2	79	22	42	72	4	95	6	0	0	0	0	0	0	0	3	0	0	3	0	0	0	0	2	0	0	0	0	0	0	0
Victivallales bacterium CCUG 44730	7	0	0	0	1	1	0	1	0	0	0	0	0	0	0	0	0	0	0	54	34	167	50	1	0	1	1	0	0	2	0	0	0	3	0	0	6	4	0	0	0	0	0	0	0	0	0	0	0
Serinicoccus sp. JLT9	0	1	0	0	5	3	1	0	0	4	0	2	0	0	2	0	0	0	0	117	26	73	52	0	29	13	3	0	0	1	0	0	0	0	1	0	0	2	0	0	1	0	0	0	0	1	0	0	1
Arsenicicoccus sp. oral taxon 190	2	2	0	0	2	3	0	0	0	0	0	1	6	0	0	0	0	5	0	87	11	70	68	2	40	10	4	0	0	0	0	0	0	5	0	0	3	2	2	5	0	0	0	0	0	0	0	0	0
Corynebacterium timonense	4	0	0	1	0	4	0	0	0	0	0	0	0	0	4	0	0	0	0	91	29	64	52	5	29	24	1	2	0	0	0	0	0	1	0	0	3	14	0	6	0	0	0	0	0	0	0	0	0
Amycolatopsis mediterranei	7	0	2	0	6	7	0	0	0	0	1	0	0	1	14	0	0	3	0	39	12	77	75	7	66	11	2	0	0	0	0	0	0	0	0	0	1	1	0	0	2	0	0	0	0	0	0	0	0
Flammeovirgaceae bacterium 311	7	0	0	1	7	7	1	1	0	9	10	0	0	0	0	0	1	3	1	109	8	45	2	5	2	5	10	0	0	4	1	1	0	13	2	3	0	4	0	11	1	0	0	0	0	0	2	0	0
Rhodothermaceae bacterium RA	4	0	0	0	1	4	1	0	1	0	0	0	0	0	0	0	0	0	4	91	20	102	59	2	28	2	6	0	2	0	0	0	0	0	2	0	3	3	0	0	1	0	1	1	0	0	0	1	0
Staphylococcus saprophyticus	24	0	0	2	1	0	2	1	0	0	1	0	4	0	0	0	2	1	2	129	20	96	4	19	2	5	1	0	0	0	0	0	1	0	0	0	0	7	0	1	1	1	0	0	0	2	0	0	0
Burkholderiales bacterium GJ-E10	2	3	4	1	8	4	0	0	2	0	0	0	0	3	0	6	3	8	0	56	26	33	85	4	23	2	1	1	0	0	2	2	3	4	1	3	6	3	3	0	0	2	3	3	0	1	1	2	3
Nocardioides sp. CF8	8	0	5	2	1	0	4	0	0	0	3	0	10	0	4	0	1	0	0	53	23	55	60	3	61	9	2	2	0	0	1	0	2	0	0	2	9	0	0	4	0	0	0	1	0	0	1	0	0
Macrococcus canis	3	1	0	0	5	7	2	0	0	0	5	0	0	2	2	0	0	5	0	150	11	78	28	0	0	12	0	1	0	1	0	1	0	0	3	0	0	6	0	0	2	0	0	0	1	2	0	1	0
Streptomyces sp. GSSD-12	1	0	0	0	4	1	1	1	0	0	7	1	0	0	2	0	0	2	0	36	5	99	60	0	92	8	2	0	0	1	0	0	0	0	0	0	3	1	0	0	0	0	0	0	0	3	0	0	0
Paenibacillus cellulositrophicus	7	0	0	2	0	1	3	0	0	4	0	0	0	1	0	0	0	0	0	65	15	166	39	2	0	0	0	1	0	0	1	0	2	0	2	1	6	1	0	4	4	0	1	0	1	1	0	1	0
Brevibacillus agri	7	0	0	0	4	2	0	1	0	1	0	0	0	1	5	0	0	0	0	65	11	163	37	9	0	4	3	0	0	0	0	0	0	2	0	0	0	2	0	3	1	0	0	0	0	0	0	0	0
Clostridium cellulovorans 743B	14	1	4	3	2	5	2	1	2	1	2	2	0	3	5	4	0	2	1	83	4	117	17	0	2	0	1	0	0	0	1	2	0	2	0	2	4	5	0	5	0	1	4	2	0	1	0	0	1
Pseudomonas entomophila L48	0	1	0	0	0	0	0	4	0	2	2	0	22	0	2	2	0	6	4	11	17	49	20	12	150	6	4	0	0	0	0	1	0	0	0	0	0	6	2	2	0	0	0	0	4	0	0	0	1
Variovorax sp. PMC12	5	2	0	2	4	0	0	0	2	0	4	2	0	0	0	8	0	9	0	28	15	8	55	30	114	9	2	0	0	1	0	3	1	1	0	0	0	1	2	0	1	0	0	4	1	0	1	0	0
Dermacoccus nishinomiyaensis	6	0	0	0	7	2	0	0	0	0	0	0	9	0	0	0	0	0	0	116	18	75	52	5	20	11	3	0	0	0	0	0	0	0	0	0	1	2	0	4	0	0	0	0	0	0	0	0	0
Sphingobium indicum B90A	0	0	0	0	0	1	1	0	1	0	0	0	0	0	0	0	0	0	0	4	11	15	64	6	215	5	0	0	2	0	0	0	1	0	0	0	0	0	3	0	1	0	0	0	0	0	0	0	0
Asticcacaulis excentricus CB 48	2	0	0	0	2	0	0	2	0	0	0	1	0	0	1	8	0	7	0	34	95	32	38	9	72	14	0	0	0	0	1	0	0	1	0	0	1	8	2	0	0	0	0	0	0	0	1	0	2
Amycolatopsis methanolica 239	6	0	0	0	3	3	2	0	2	0	3	0	0	0	3	0	0	0	0	46	11	61	50	1	120	5	0	0	1	0	1	0	2	1	0	0	1	0	1	0	1	1	0	0	0	0	0	0	0
Actinomadura amylolytica	6	0	0	0	2	0	0	1	1	0	0	1	10	0	0	4	0	1	0	47	6	59	86	4	78	4	3	0	10	0	3	0	0	2	0	0	0	1	1	1	4	0	0	0	0	0	0	0	0
Bacillus sp. FJAT-42376	4	0	0	0	0	2	0	1	0	0	0	0	0	0	0	0	0	0	0	136	13	155	7	0	2	0	1	0	0	1	0	0	0	0	2	0	4	0	0	5	0	0	0	1	0	0	0	0	0
Paenibacillus sp. UniB2	1	0	0	0	0	1	0	0	0	0	3	0	0	0	0	0	0	0	0	47	11	172	71	7	1	9	1	0	0	0	1	0	2	2	0	0	1	1	0	0	0	0	0	0	0	0	0	0	0
Megamonas hypermegale	32	0	0	0	6	8	0	1	2	2	0	0	2	1	3	0	0	0	0	106	19	68	21	0	2	0	5	0	0	0	1	1	1	2	0	3	18	3	0	7	4	0	0	0	0	0	0	0	0
Erythrobacter gangjinensis	0	0	0	0	3	0	0	0	0	2	0	0	0	0	0	0	0	0	0	12	3	105	55	5	134	3	0	0	0	0	0	0	0	1	2	0	0	1	0	4	0	0	0	0	0	0	0	0	0
Inhella inkyongensis	4	1	0	0	0	2	4	0	0	3	1	2	5	2	9	2	6	14	0	8	17	31	7	159	6	6	2	0	1	0	4	0	2	0	0	1	1	0	4	0	0	0	0	1	0	0	0	1	4
Candidatus Azobacteroides pseudotrichonymphae genomovar. CFP2	72	0	0	1	3	5	1	0	4	0	0	0	0	0	0	0	0	1	0	102	7	73	16	0	0	0	0	0	1	2	0	1	0	2	1	0	11	5	0	5	1	0	0	0	0	1	0	0	0
Opitutaceae bacterium TAV5	2	0	0	0	5	7	0	0	0	2	0	0	0	8	0	1	0	2	0	65	7	80	81	1	46	4	0	0	4	0	1	0	1	0	9	0	2	6	0	0	0	0	0	0	0	0	0	0	0
Streptococcus cristatus AS 1.3089	0	0	0	0	3	4	0	0	1	0	0	0	0	0	0	0	0	0	0	82	12	139	75	0	0	4	4	0	0	0	0	0	0	2	0	0	1	3	0	0	0	0	0	0	0	0	0	0	0
Streptococcus dysgalactiae subsp. equisimilis RE378	17	0	0	0	5	1	0	0	0	0	0	0	16	0	0	0	2	0	0	42	2	59	48	0	0	6	3	0	0	0	0	0	0	0	0	0	2	125	0	1	0	0	0	0	0	0	0	0	0
Paenibacillus mucilaginosus K02	0	0	0	0	1	0	0	0	0	0	0	0	0	0	0	0	0	0	0	155	4	127	46	0	2	0	0	0	0	0	0	0	0	0	0	0	0	0	0	2	0	0	0	0	0	0	0	0	0
Cellulomonas sp. H30R-01	8	0	0	0	4	4	1	0	0	0	0	0	1	0	0	0	8	0	0	85	14	87	41	2	48	15	0	0	0	0	0	0	5	0	0	0	3	3	0	0	0	0	0	0	0	0	0	0	0
Streptomyces collinus Tu 365	0	0	0	0	1	1	1	0	0	0	0	0	0	0	0	0	0	0	0	131	6	86	75	3	23	4	1	0	0	0	0	0	1	0	0	0	0	0	0	0	1	0	0	0	0	0	0	0	0
Nocardioides sp. SB3-45	0	0	6	0	0	1	1	1	0	0	2	1	0	0	0	0	0	0	4	61	15	62	73	4	64	6	2	4	3	0	0	0	1	0	3	2	4	0	10	2	0	0	0	0	0	0	0	0	1
Peptoniphilus harei	29	0	0	0	7	6	0	2	0	4	2	0	0	0	0	0	0	0	0	83	13	104	26	0	3	18	1	0	3	0	0	0	0	0	0	0	2	2	0	0	2	0	0	0	0	0	0	1	0
Salinicola tamaricis	7	1	4	0	4	4	2	6	10	8	1	4	10	1	0	0	5	2	4	21	4	14	37	1	68	5	0	7	3	4	7	1	2	4	4	1	3	6	6	3	3	1	2	2	4	4	2	5	1
Streptomyces sp. TLI_053	0	2	0	0	0	0	0	0	0	0	0	2	7	1	2	0	0	7	0	44	8	84	63	3	87	8	3	0	0	1	0	0	1	0	0	0	2	0	0	0	0	0	0	2	0	0	0	0	0
Streptomyces alboflavus	3	0	2	3	0	8	1	0	0	3	4	0	4	13	3	0	0	0	0	20	3	48	38	3	81	4	1	0	0	1	4	9	1	1	1	0	4	2	0	1	1	5	0	0	1	9	4	1	1
Corynebacterium urealyticum DSM 7111	2	0	0	2	3	1	0	0	0	0	0	0	0	0	0	0	0	0	0	122	8	60	83	0	0	15	0	0	0	0	0	0	0	3	0	0	8	4	0	10	0	0	0	0	0	0	0	0	0
Paenibacillus sp. B01	2	0	2	0	0	0	0	0	0	0	0	0	0	0	0	2	0	2	0	36	3	198	52	1	25	5	0	0	0	0	0	0	0	1	0	0	2	0	0	2	0	0	0	0	0	0	0	0	0
Rhodobacteraceae bacterium SH-1	2	0	0	0	0	1	0	0	0	1	0	0	0	0	4	0	0	0	2	3	14	13	164	3	119	5	2	0	0	0	0	0	0	0	0	0	0	0	0	0	0	0	0	0	1	0	0	0	0
Diaphorobacter sp. HDW4A	3	0	4	0	5	5	0	0	0	1	1	0	0	0	0	6	0	5	0	41	29	81	30	45	17	17	1	0	2	0	0	0	2	2	0	0	3	3	2	1	0	1	0	0	3	0	0	0	1
Kutzneria albida DSM 43870	2	0	0	0	3	5	0	1	0	0	0	0	1	0	10	0	0	1	6	61	12	47	51	4	107	7	2	0	1	0	1	0	0	0	0	0	1	2	0	1	0	0	1	0	1	0	0	0	0
Lactobacillus pentosus KCA1	3	0	0	0	0	0	0	0	0	0	1	0	0	0	0	0	0	0	0	58	1	241	19	0	0	2	0	0	0	0	2	0	0	0	0	0	0	1	0	1	0	0	0	0	0	0	0	0	0
Methylomusa anaerophila	6	0	1	0	1	1	0	0	0	0	0	0	0	0	0	0	1	0	0	57	26	165	66	0	0	0	0	0	0	0	0	0	0	2	0	1	2	0	0	2	0	0	0	0	0	0	0	0	0
Methylocella silvestris BL2	1	0	1	0	0	0	0	0	0	0	0	0	0	3	0	7	0	2	1	6	7	4	121	15	146	9	2	0	0	0	0	2	0	1	0	0	0	0	0	0	0	0	0	0	0	0	0	0	0
Granulibacter bethesdensis	5	2	0	0	1	2	0	0	1	1	3	0	0	1	7	5	4	4	0	10	26	27	62	11	120	7	1	1	0	0	3	0	0	0	0	2	4	1	0	0	2	0	0	1	0	2	0	0	1
Neisseria meningitidis alpha710	47	0	0	0	9	7	0	0	0	7	0	0	0	0	1	0	0	0	0	19	7	71	23	0	15	17	18	0	0	2	0	0	0	6	0	0	7	34	0	1	4	0	0	0	0	0	0	0	0
Cellulomonas flavigena DSM 20109	5	1	0	0	1	7	1	0	0	0	3	0	8	1	0	0	0	0	0	43	12	106	54	1	38	13	2	0	0	2	0	2	1	1	0	0	1	2	1	6	0	0	0	0	0	1	0	2	0
Gordonia sp. YC-JH1	0	2	0	0	3	1	0	0	0	0	0	0	6	0	0	0	2	0	2	51	5	93	33	4	90	18	6	0	0	0	2	0	0	0	0	0	0	0	0	0	0	0	0	0	0	0	0	0	0
Pseudoclostridium thermosuccinogenes	8	0	0	0	1	4	1	0	0	0	2	0	4	0	1	0	0	0	0	73	24	136	28	0	2	0	2	0	0	1	4	0	3	2	0	0	5	1	1	1	1	0	0	0	0	0	0	0	0
Herbaspirillum hiltneri N3	0	0	5	2	5	6	0	2	3	0	11	1	21	2	29	3	0	4	1	14	28	11	11	8	74	3	1	0	0	4	3	0	9	4	1	3	8	4	4	3	1	0	0	1	1	0	0	1	0
Altererythrobacter namhicola	0	0	0	0	1	0	0	0	0	0	0	0	2	0	6	4	0	0	0	6	4	17	72	2	207	3	0	0	0	0	0	1	1	1	0	0	0	0	0	0	0	1	0	0	0	0	0	0	3
Arthrobacter sp. ZXY-2	6	0	3	1	2	1	1	1	0	0	1	0	11	1	0	0	0	0	0	128	12	63	53	0	14	4	0	0	0	0	0	0	2	1	0	0	5	0	1	5	1	0	0	0	1	0	0	0	1
Agromyces sp. KACC 19306	5	0	4	0	1	0	1	1	1	1	0	0	0	0	2	0	0	14	2	47	18	64	31	1	114	3	3	0	0	0	0	0	0	0	0	0	2	2	2	0	0	0	0	0	0	1	2	0	2
Dietzia timorensis	7	0	0	0	0	10	1	0	0	3	0	0	0	1	0	0	0	2	0	56	19	90	48	30	4	31	0	0	4	0	0	0	0	1	0	0	6	5	0	4	0	0	0	0	1	0	0	0	0
Acetobacterium woodii DSM 1030	9	0	1	3	1	3	4	4	1	0	1	0	2	1	0	4	0	0	3	45	9	140	15	0	0	0	0	4	3	1	2	1	5	1	2	2	6	2	1	3	3	2	1	0	1	1	1	2	1
Halovulum dunhuangense	1	2	0	0	0	0	0	1	0	0	0	6	0	0	0	0	0	0	0	33	12	12	81	10	153	3	3	0	0	0	0	0	1	0	0	0	1	0	0	0	1	0	0	0	0	0	0	0	0
Wolbachia endosymbiont of Ctenocephalides felis	2	35	72	4	1	3	9	10	5	0	0	3	7	2	0	14	0	0	0	11	3	17	3	0	3	0	0	3	13	25	17	2	2	6	2	0	2	2	2	1	1	1	1	1	0	1	1	3	3
Aeromonas salmonicida	8	0	1	0	3	2	0	1	0	1	0	0	0	1	2	1	0	0	0	106	38	94	16	1	8	7	2	1	0	1	0	1	1	3	0	0	3	8	1	2	0	0	0	1	1	0	0	2	4
Streptomyces sp. GS7	6	3	0	3	1	1	1	0	1	0	2	2	0	3	0	0	1	1	0	27	13	95	43	0	64	8	2	4	2	0	2	0	2	3	1	0	4	0	4	3	2	1	0	1	1	0	0	0	1
Coriobacterium glomerans PW2	9	0	0	0	2	3	0	0	0	0	0	0	0	0	0	0	0	0	0	102	20	100	36	1	1	2	1	0	0	0	0	0	0	0	0	0	0	18	0	7	1	0	0	0	0	0	0	0	0
Pelosinus fermentans JBW45	14	1	0	0	6	2	1	3	0	0	0	0	6	1	0	0	0	0	1	133	9	85	38	0	0	0	3	0	0	0	0	1	1	0	0	1	5	3	0	3	0	0	1	0	0	0	0	0	0
Orrella dioscoreae	0	0	2	0	0	0	2	5	0	0	1	0	0	0	9	0	0	0	7	65	15	85	24	10	53	22	2	1	0	0	0	0	0	2	0	2	3	6	0	1	0	0	0	0	0	0	0	0	0
Haliangium ochraceum DSM 14365	0	0	2	0	2	0	0	1	0	0	2	12	0	1	2	1	0	0	0	43	28	26	62	8	102	9	2	0	0	0	0	1	1	1	0	1	5	0	0	2	4	2	0	2	1	0	0	0	1
Chlorobaculum limnaeum	7	0	0	2	1	7	1	0	0	0	0	0	0	1	0	0	0	0	0	83	19	129	53	1	4	1	4	0	0	0	0	0	0	1	0	0	1	8	0	0	0	1	0	0	0	0	0	0	2
Alloactinosynnema sp. L-07	0	0	0	0	1	2	0	0	2	0	0	3	0	0	2	8	0	0	0	46	11	43	65	1	109	22	2	0	0	0	0	0	0	0	0	0	1	0	0	2	0	0	0	0	1	0	0	0	0
Paenibacillus sp. 32O-W	31	0	0	0	3	0	0	1	0	0	1	0	0	0	4	0	0	0	0	53	18	115	66	2	1	0	0	0	0	1	0	0	1	0	0	1	11	4	0	5	0	0	0	0	0	0	0	0	0
Clostridium sp. JN-1	47	2	0	0	5	4	0	0	0	1	3	1	0	1	0	1	0	0	1	94	5	92	16	0	2	0	3	0	0	1	1	0	1	2	0	0	3	7	2	3	1	2	0	1	0	1	4	0	0
Janthinobacterium agaricidamnosum NBRC 102515 = DSM 9628	8	5	3	0	0	4	2	1	4	3	10	6	6	0	7	1	0	2	4	18	15	21	77	9	45	3	0	0	4	0	0	0	2	0	0	1	1	5	7	0	0	3	3	4	4	1	1	0	3
Collimonas pratensis	4	4	4	1	3	3	2	2	7	2	0	0	3	9	13	2	0	5	0	50	21	62	22	5	41	6	0	0	5	2	1	3	1	0	0	3	15	1	1	1	1	0	2	0	0	0	0	1	2
Isoptericola dokdonensis DS-3	7	0	0	0	3	4	0	0	0	0	10	0	0	0	0	0	0	0	0	84	15	108	58	0	12	9	3	0	0	1	0	0	0	0	0	0	2	0	0	2	1	0	0	0	0	0	0	0	1
Aerosticca soli	1	0	0	0	0	0	2	0	0	0	0	1	0	0	0	0	0	0	0	42	18	70	83	9	67	21	0	1	3	0	0	0	0	0	0	0	0	3	0	0	1	0	0	2	0	0	0	0	0
Sutterella megalosphaeroides	2	1	0	0	0	3	0	0	0	1	0	0	1	1	1	0	0	0	0	92	26	129	16	0	31	0	1	0	0	0	0	0	1	2	0	0	1	14	0	0	0	0	0	0	0	0	0	0	3
Pontibacter sp. SGAir0037	33	0	0	1	0	3	0	0	0	1	0	0	0	0	0	0	0	0	0	66	37	130	4	6	0	0	1	0	1	0	0	1	0	0	3	0	7	6	0	7	0	0	0	4	0	0	0	0	0
Fibrella sp. ES10-3-2-2	8	0	0	0	2	5	0	0	0	0	0	1	0	0	1	0	0	0	0	57	49	84	37	64	0	1	2	0	0	0	0	0	0	0	0	1	0	2	0	1	2	0	2	0	0	0	0	0	1
Pseudarthrobacter sp. YJ56	5	0	0	0	0	5	0	0	0	0	0	0	0	0	0	0	0	2	0	103	22	75	49	0	28	11	3	1	2	0	0	0	0	0	0	0	3	0	0	2	0	0	2	0	0	0	0	1	0
Ensifer adhaerens	3	0	0	3	2	0	2	1	1	0	0	0	10	0	1	5	0	12	0	40	21	52	43	4	89	7	2	0	0	0	0	2	7	0	0	1	2	2	1	1	0	0	0	0	1	0	0	0	0
Breoghania sp. L-A4	0	0	0	0	0	4	0	0	0	0	0	0	4	0	1	0	0	0	0	8	13	34	74	5	159	6	2	0	0	0	0	0	0	6	0	1	2	2	0	0	0	0	0	0	0	0	0	0	0
Celeribacter indicus	2	1	0	2	0	0	2	0	0	0	0	0	0	0	0	8	0	0	0	28	6	71	78	4	107	5	1	0	1	0	0	0	0	0	0	0	0	0	2	1	0	0	0	0	0	0	0	0	0
Actinobacteria bacterium YIM 96077	2	0	0	0	1	5	0	0	0	0	0	0	0	0	0	0	4	0	0	72	20	89	80	2	32	5	3	0	0	0	0	1	0	0	0	1	0	0	0	0	0	0	0	1	0	0	0	0	0
Kineococcus radiotolerans SRS30216 = ATCC BAA-149	3	0	4	0	1	3	0	0	0	0	3	2	0	4	0	0	0	2	1	82	13	52	47	2	65	8	2	0	0	0	1	0	0	0	0	0	1	2	0	3	4	0	0	1	0	2	0	2	0
Bacillus cohnii	5	1	0	0	4	5	2	2	0	0	0	0	0	1	0	0	0	0	1	180	11	54	16	1	0	3	2	0	1	0	0	0	0	2	1	2	9	4	0	2	1	1	0	0	1	0	0	0	0
Martelella endophytica	3	0	6	0	0	0	0	0	0	0	0	0	0	0	0	0	0	0	0	10	5	65	132	3	80	6	0	0	0	0	0	0	0	0	0	0	7	3	0	0	0	0	0	0	1	0	0	0	0
Massilia violaceinigra	4	0	2	0	0	2	1	0	0	3	2	1	0	1	8	2	1	0	0	23	16	76	89	7	51	13	3	1	0	0	2	0	2	0	0	0	2	1	0	1	0	0	1	0	0	1	0	1	2
Chryseobacterium gallinarum	4	1	1	4	5	2	0	0	11	1	0	0	2	0	4	9	0	1	1	36	6	58	4	2	52	3	2	0	2	1	0	0	0	0	4	3	15	11	0	14	11	0	0	1	0	0	0	1	0
Pontibacter akesuensis	52	0	0	0	4	8	0	0	0	2	3	0	0	0	0	0	0	0	0	78	42	87	9	1	5	2	2	0	0	0	0	0	0	2	2	0	4	10	0	4	0	0	0	0	0	1	0	0	0
Pedobacter sp. G11	15	0	3	0	5	6	1	1	5	1	0	8	19	0	3	13	3	5	0	75	10	66	29	2	0	0	0	0	0	0	0	1	2	3	0	0	13	8	0	0	0	0	0	0	1	0	1	0	0
Chitinophaga sp. H33E-04	3	0	0	0	3	6	0	1	0	0	1	0	0	0	0	0	0	0	0	66	18	91	23	36	12	28	6	0	0	0	0	0	0	0	0	0	4	13	0	0	1	2	0	0	0	0	0	0	0
Brachybacterium faecium DSM 4810	2	0	0	0	0	1	0	2	0	2	0	3	2	0	0	16	0	0	6	69	28	53	39	9	40	6	2	0	1	1	0	1	1	1	1	2	2	0	1	0	2	2	0	0	0	0	1	0	3
Bacillus sp. FJAT-18017	19	2	1	0	2	3	1	1	0	3	0	0	0	1	0	0	0	0	2	76	7	95	82	0	0	3	0	0	0	0	0	2	1	3	1	0	0	1	1	5	2	0	0	0	0	0	0	0	1
Clostridium sp. JN500901	30	1	1	0	1	7	1	0	0	0	1	0	0	1	0	0	0	1	0	83	6	108	9	0	3	5	1	1	1	2	0	0	1	7	1	2	7	3	1	0	1	1	2	0	2	0	3	0	0
Gemmatimonas sp. TET16	9	0	2	3	4	8	3	6	1	2	2	0	0	1	0	0	0	0	0	13	24	74	31	1	46	5	2	0	1	5	1	5	2	2	1	5	4	12	1	3	0	0	3	0	0	0	0	0	3
Hyphomicrobium denitrificans 1NES1	0	0	0	0	0	2	0	0	0	2	0	0	0	1	0	0	0	2	0	77	8	123	39	6	24	14	5	1	0	0	0	0	0	0	0	0	0	13	3	0	0	0	0	0	0	0	0	0	0
Massilia sp. NR 4-1	5	0	0	0	0	1	1	0	2	2	0	0	0	3	5	17	0	4	0	54	20	47	60	11	44	17	1	0	0	0	0	0	0	5	0	0	2	2	3	1	0	0	0	0	0	0	0	0	1
Streptomyces bingchenggensis BCW-1	7	1	4	0	0	2	0	0	0	0	1	0	0	0	0	2	0	5	0	75	12	75	67	3	39	11	1	0	1	2	2	0	2	1	0	0	0	1	1	0	0	0	0	0	0	0	0	0	1
Streptococcus suis T15	11	0	0	0	2	5	0	0	0	0	0	0	1	0	0	2	0	0	0	133	10	97	34	2	0	6	1	0	0	0	0	0	0	2	0	0	1	4	0	2	0	0	0	0	0	0	0	0	0
Bacillus marisflavi	12	0	1	0	3	4	0	1	2	0	0	0	0	5	0	0	0	0	0	110	25	66	23	0	2	8	0	0	0	0	0	1	0	0	0	0	8	14	2	2	2	0	0	0	0	0	1	0	2
Sphingobacterium lactis	38	0	0	0	4	3	0	0	2	1	0	0	0	0	0	2	1	2	0	61	56	63	22	1	0	2	5	0	0	0	0	0	0	4	0	0	11	12	5	2	0	0	0	0	0	0	0	0	0
Psychromicrobium lacuslunae	7	0	0	0	3	0	0	0	0	0	1	0	0	0	0	0	0	0	0	113	11	68	82	1	22	1	2	0	0	2	0	0	0	0	0	0	2	0	0	2	0	0	0	0	0	0	0	0	0
Burkholderia plantarii	0	0	0	0	1	0	0	0	2	0	0	1	2	0	1	3	0	0	0	29	6	26	93	9	113	20	0	0	0	0	0	0	1	0	1	0	1	0	2	0	0	0	0	0	1	0	0	0	0
Acidovorax sp. JS42	2	0	0	1	0	2	17	0	0	11	0	0	11	2	6	3	0	0	2	17	11	37	4	26	2	5	0	0	2	0	0	0	0	24	0	1	1	0	2	15	8	0	10	10	6	8	4	5	6
Comamonas thiooxydans	2	1	2	0	0	2	0	6	0	0	10	5	0	0	0	11	0	6	2	7	82	18	0	13	89	27	5	0	0	0	0	0	3	0	0	9	0	2	0	1	0	0	0	0	0	0	0	0	0
Mucilaginibacter ginsenosidivorans	4	1	1	0	1	8	0	0	0	5	0	1	15	0	1	0	0	0	0	90	6	77	71	3	0	3	1	1	0	0	0	0	0	0	1	1	0	1	0	2	1	0	0	0	0	0	0	0	0
Saprospira grandis str. Lewin	4	0	1	0	1	3	0	0	0	0	3	0	0	0	0	0	0	0	0	173	15	65	7	2	0	4	3	0	0	0	0	0	0	0	0	0	8	13	2	0	2	0	0	0	0	0	0	0	0
Microbacterium sp. 4R-513	5	0	23	0	0	0	5	0	7	0	5	6	1	0	34	10	0	6	0	51	12	50	31	5	11	12	1	0	1	0	0	0	5	0	0	0	10	1	12	0	2	0	1	4	0	0	0	0	0
Streptococcus sp. CNU G2	2	0	0	0	0	4	0	0	0	0	0	0	0	0	0	0	1	0	0	48	11	165	44	0	3	5	2	0	0	0	0	0	0	1	0	0	23	6	0	0	0	0	0	4	0	0	0	0	0
Paraoceanicella profunda	4	0	0	0	1	0	0	0	0	1	0	0	9	0	0	0	0	12	1	18	14	11	78	11	133	9	2	0	0	0	5	0	0	0	0	2	0	0	0	0	0	0	0	1	0	0	1	0	0
Xanthomonas campestris pv. campestris	9	0	0	2	2	0	0	2	6	0	0	2	0	2	0	0	5	0	0	9	5	5	1	6	2	5	0	0	0	0	2	0	0	0	0	8	0	0	0	3	0	0	2	0	0	0	0	0	0
Nocardioides sp. dk884	11	0	4	0	1	2	0	0	0	0	0	1	0	0	4	0	1	1	0	34	31	17	69	1	108	7	3	0	0	3	1	0	1	0	0	0	0	0	0	1	0	0	1	2	0	0	1	0	0
Nakamurella multipartita DSM 44233	6	0	2	0	0	5	4	0	0	0	2	0	0	0	2	0	0	0	2	71	31	42	87	6	20	24	3	0	0	0	1	0	1	1	0	0	2	0	0	0	1	0	0	0	1	0	0	0	0
Clostridium baratii	24	0	4	0	7	7	4	1	2	0	2	0	2	0	2	0	1	0	1	72	5	127	24	0	1	0	0	0	1	0	0	0	1	4	0	0	1	0	1	2	0	1	1	0	1	0	0	1	0
Proteus mirabilis	45	2	4	0	3	11	3	5	1	0	4	0	9	1	3	0	0	1	0	30	19	64	23	1	0	13	3	0	1	2	3	0	1	1	2	3	18	0	1	0	1	1	1	0	0	0	1	0	0
Mannheimia varigena	11	0	0	0	2	0	0	0	4	1	2	2	0	1	0	1	0	0	0	47	37	87	5	1	2	62	4	0	0	4	0	0	0	0	0	2	6	7	0	16	1	0	0	0	1	0	0	0	0
Geobacter sulfurreducens	1	0	0	0	2	0	0	0	0	0	0	0	0	0	0	0	3	9	0	58	8	101	119	1	3	3	1	0	0	1	0	0	0	0	0	0	0	1	0	1	0	0	0	0	0	0	0	0	0
Glutamicibacter creatinolyticus	6	0	1	0	5	1	0	0	0	0	0	0	0	0	3	0	0	2	1	101	13	73	44	4	3	23	4	0	1	1	0	1	1	3	1	1	4	0	0	8	1	0	0	1	0	0	0	0	1
Leucobacter sp. DSM 101948	10	0	0	0	0	1	0	0	0	2	0	6	0	4	6	0	0	0	0	87	4	92	55	0	25	6	2	0	1	0	0	1	0	0	0	1	9	0	0	0	0	1	0	0	0	0	0	0	0
Streptomyces sp. Tu 2975	1	0	1	0	4	1	0	1	0	0	0	1	0	2	0	0	1	0	0	64	11	96	51	1	63	0	0	0	0	0	1	0	0	0	1	0	0	9	0	3	0	0	0	0	0	2	0	0	1
Actinoplanes friuliensis DSM 7358	0	0	0	0	2	2	1	2	4	0	5	0	0	0	2	0	0	1	0	65	5	28	55	2	100	11	1	0	0	0	1	0	0	0	1	0	1	0	0	11	0	0	0	0	0	1	0	0	0
Bdellovibrio bacteriovorus	15	0	4	1	1	0	1	0	0	0	3	1	1	0	0	0	0	0	0	100	24	62	59	7	0	2	1	0	0	1	0	0	0	1	2	1	5	0	0	3	0	0	0	0	0	0	0	0	0
Dysgonomonas sp. HDW5B	48	0	0	0	9	9	0	2	0	2	0	0	0	1	0	0	1	0	0	82	16	69	16	0	0	0	3	0	0	0	0	0	0	2	0	0	10	7	2	2	1	0	0	0	0	0	0	0	1
Cellulomonas sp. JZ18	1	0	0	0	1	2	0	0	2	0	0	0	0	0	0	0	0	0	0	75	16	57	41	3	76	15	1	0	2	1	0	0	4	4	0	2	1	0	0	1	0	0	0	0	0	0	0	0	0
Lawsonella clevelandensis	1	1	2	0	1	4	0	0	0	2	0	0	5	0	1	0	0	1	1	55	81	33	35	12	1	46	1	0	0	0	0	4	0	0	0	0	3	4	0	3	1	0	0	0	0	0	0	1	0
Actinopolymorpha singaporensis	2	0	1	1	0	3	4	2	1	1	0	0	0	2	3	2	1	2	1	29	11	25	57	0	108	15	2	2	0	0	1	1	1	2	0	0	2	2	6	3	1	0	0	3	0	0	0	0	1
Ensifer sojae CCBAU 05684	0	0	0	0	0	0	0	0	0	0	0	1	0	0	0	0	0	2	0	17	6	81	77	5	114	2	1	0	0	0	0	0	0	0	0	0	1	1	1	0	0	1	0	0	0	0	1	0	0
Azospirillum sp. B510	0	0	0	0	1	0	1	2	1	0	0	0	1	0	0	0	0	1	0	23	17	43	68	13	114	6	3	1	0	0	0	0	0	0	0	0	7	0	0	1	0	1	0	0	1	0	0	0	1
Bacteroides thetaiotaomicron VPI-5482	20	0	0	0	12	7	0	0	0	0	0	0	0	0	0	0	0	0	0	133	9	60	14	0	0	3	0	0	1	0	0	0	0	4	2	0	6	15	0	3	3	0	2	0	0	0	0	0	0
Arthrobacter sp. FB24	1	0	0	0	1	4	0	2	0	0	2	0	0	0	0	0	0	0	0	56	13	73	26	0	126	4	3	0	0	0	0	0	0	0	0	0	0	2	0	0	0	0	0	0	0	0	0	0	1
Desulfotomaculum reducens MI-1	14	0	0	1	2	2	0	0	0	0	1	0	0	0	0	0	0	0	0	127	11	86	52	0	2	0	2	0	1	0	2	0	0	0	1	2	5	3	0	0	0	0	0	0	0	0	0	0	0
Devosia ginsengisoli	0	0	0	0	0	0	0	2	0	0	0	2	0	0	0	4	0	0	2	26	8	34	114	1	67	10	2	1	3	0	1	0	0	0	0	0	4	23	2	0	0	0	0	0	0	0	0	0	0
Paracoccus zhejiangensis	0	0	1	0	2	0	0	0	0	0	1	0	2	0	1	0	0	0	0	16	30	27	45	9	165	5	1	0	0	0	2	0	0	0	0	2	0	0	0	0	1	0	0	0	0	0	0	0	0
Runella slithyformis DSM 19594	15	4	1	0	3	4	1	1	0	1	0	0	0	0	2	0	0	0	0	84	44	48	37	23	1	2	1	0	0	0	0	0	0	0	0	0	3	7	0	3	1	0	0	0	1	0	0	0	0
Bacillus krulwichiae	16	0	0	1	2	6	1	0	0	1	0	0	12	1	0	0	0	0	2	132	5	98	23	0	0	4	0	0	0	0	0	0	0	1	0	0	2	0	0	2	1	1	0	0	0	0	0	0	0
Finegoldia magna ATCC 53516	4	0	0	0	1	12	0	0	1	0	0	8	17	0	4	0	0	0	0	97	21	78	10	0	3	19	0	3	0	1	0	0	0	1	0	1	3	1	0	2	0	1	0	0	0	1	0	0	0
Borrelia coriaceae ATCC 43381	5	0	1	1	1	3	1	1	0	4	0	0	0	0	6	1	0	1	0	16	0	2	0	2	0	0	1	0	5	193	0	0	0	1	0	2	4	2	0	1	3	0	0	0	0	0	0	0	1
Phycicoccus dokdonensis	10	0	0	0	1	2	0	0	1	0	0	1	0	0	1	10	0	0	0	70	16	72	55	8	31	8	0	0	0	0	0	0	0	1	2	0	7	1	0	0	0	0	0	0	0	0	0	0	0
Nitratireductor sp. SY7	6	0	3	0	0	0	0	0	0	1	0	0	0	1	0	0	0	0	2	5	4	31	100	10	126	14	0	0	0	1	0	1	0	0	0	0	1	0	1	0	0	0	0	0	0	0	1	0	1
Georhizobium profundi	9	0	0	0	0	1	0	0	0	0	0	0	0	0	0	2	0	0	0	53	1	16	98	8	118	4	0	0	0	0	0	0	0	1	0	0	0	0	0	1	1	0	0	0	0	0	1	0	0
Celeribacter ethanolicus	0	0	0	0	0	2	0	0	0	0	0	0	0	0	2	0	0	0	0	38	6	60	126	2	64	4	3	0	0	0	0	0	0	0	0	0	1	3	0	1	0	0	2	0	0	0	0	0	0
Hymenobacter nivis	12	0	0	0	0	4	0	0	0	1	0	0	0	0	0	0	0	0	0	78	19	54	57	8	13	4	6	0	0	2	0	0	3	7	0	2	2	0	6	0	4	1	0	0	0	0	0	0	0
Austwickia chelonae	5	0	0	0	0	2	0	0	0	0	0	0	2	0	0	0	0	0	0	115	23	59	76	0	5	11	2	0	0	0	0	1	0	2	0	1	3	0	0	3	0	0	0	0	0	0	0	0	1
Intrasporangium calvum	9	0	3	0	0	3	0	0	2	0	0	0	0	0	2	0	0	0	0	104	21	68	40	3	21	12	5	0	0	0	0	0	0	0	0	0	1	2	0	1	0	0	0	0	1	0	0	0	0
Bacillus glycinifermentans	4	0	0	0	0	1	0	0	1	4	0	0	0	0	0	1	0	0	0	217	13	45	8	2	0	0	1	0	1	0	0	0	0	0	0	1	1	2	1	2	2	0	0	0	1	0	0	0	0
Pseudogulbenkiania sp. NH8B	3	0	0	0	1	3	2	0	0	0	2	0	0	0	0	0	0	1	0	28	21	23	104	13	87	9	1	0	0	0	0	0	3	0	0	1	0	0	0	0	0	0	0	0	0	0	0	0	2
Pontibacter actiniarum	13	0	6	0	2	4	1	0	0	0	0	0	8	0	0	0	0	0	0	108	37	57	32	7	7	6	3	0	0	0	0	0	2	5	0	0	1	6	0	1	1	0	0	0	0	1	0	0	0
Pelodictyon luteolum DSM 273	6	0	1	0	1	3	0	0	0	0	0	0	0	0	0	0	0	0	0	41	22	132	75	0	0	4	0	0	0	0	0	0	0	1	0	0	1	12	0	0	0	0	0	0	0	0	0	0	0
Corynebacterium flavescens	8	0	0	0	1	3	0	0	0	0	0	0	38	0	0	0	2	0	0	80	29	49	43	5	11	21	5	0	0	0	0	0	0	1	0	0	0	0	0	0	1	0	0	0	0	0	0	0	2
Friedmanniella luteola	2	0	2	1	2	3	1	0	0	0	0	0	0	0	6	0	0	0	0	43	12	104	36	3	58	16	2	0	0	0	5	0	0	0	0	0	1	0	0	4	0	0	0	0	0	0	2	0	0
Clostridium sp. DL-VIII	22	1	1	1	17	7	3	0	1	0	1	1	3	0	1	0	1	1	1	73	5	65	12	0	6	3	1	4	0	1	3	7	4	3	1	2	3	5	5	2	3	2	0	4	2	0	0	1	1
Stenotrophomonas acidaminiphila	2	0	0	0	5	2	2	0	0	0	5	0	0	2	2	1	0	4	0	53	21	36	44	11	69	6	2	0	0	0	2	0	4	1	4	0	3	0	3	0	0	1	0	0	3	0	0	0	1
Achromobacter insolitus	2	0	11	2	1	3	5	2	0	0	10	5	1	4	2	6	2	8	0	20	11	67	11	6	55	18	2	0	3	1	6	5	0	0	3	3	0	3	3	2	1	1	0	0	2	0	0	0	1
Planctomycetes bacterium Pan216	2	0	0	0	4	12	0	0	0	0	0	0	0	0	0	0	0	16	0	122	13	54	57	0	16	1	1	0	0	0	0	0	0	1	0	0	2	1	0	1	1	0	0	0	0	0	0	1	0
Paracoccus sp. Arc7-R13	2	2	0	0	0	1	0	7	8	3	3	14	0	16	7	1	0	0	1	5	32	16	58	13	10	12	0	0	0	0	0	0	12	0	0	4	0	8	4	1	0	4	1	0	0	0	1	0	6
Bordetella sp. HZ20	8	0	0	0	1	6	0	0	2	2	0	0	0	0	0	3	0	0	0	46	8	163	30	0	0	19	0	0	0	1	0	0	0	0	0	0	5	3	0	0	2	0	0	1	0	0	0	0	0
Microbacterium oryzae	2	0	7	0	0	0	3	1	4	0	12	2	0	0	3	14	1	3	0	59	16	60	40	7	35	5	3	0	0	1	0	2	3	3	0	0	7	0	0	1	0	0	0	0	0	0	0	0	0
Streptomyces griseorubiginosus	3	0	0	2	2	6	1	0	0	1	0	1	0	0	2	0	0	0	0	49	7	74	48	3	73	4	3	0	0	0	1	0	0	0	0	2	2	5	0	3	1	0	0	0	0	0	1	2	0
Corynebacterium pseudotuberculosis	0	0	0	0	0	6	0	0	0	1	0	0	0	0	0	0	0	0	0	168	18	35	49	0	0	17	4	0	0	0	0	0	0	1	0	3	0	0	0	3	0	0	0	0	0	0	0	0	0
Baekduia soli	0	0	0	0	2	0	0	0	0	0	0	0	0	0	5	0	0	0	2	35	24	88	47	8	71	1	2	0	11	0	0	0	0	0	0	0	2	0	0	2	0	0	0	0	0	0	0	0	0
Clostridium saccharoperbutylacetonicum	10	2	2	0	2	3	1	1	1	1	4	0	1	0	0	9	0	4	2	64	10	112	21	0	1	2	0	1	1	0	0	0	1	1	7	1	7	2	1	2	2	3	2	0	1	0	0	1	0
Pararhodospirillum photometricum DSM 122	2	0	6	0	0	10	0	2	0	3	10	2	53	0	32	22	1	0	0	20	13	33	42	4	6	3	0	0	1	2	0	1	1	0	1	1	6	2	7	2	0	0	2	3	0	0	0	1	0
Actinobacillus suis	4	1	0	0	14	0	0	0	1	0	0	0	0	0	0	0	0	0	0	12	13	172	7	0	2	55	3	0	0	4	0	0	0	0	0	1	0	9	0	2	0	0	0	0	1	0	0	0	0
Polaromonas naphthalenivorans CJ2	2	0	3	1	1	2	3	0	3	0	0	0	17	2	0	9	0	0	0	28	28	53	40	26	37	12	1	0	1	1	0	0	6	1	2	0	0	5	0	0	1	0	1	0	0	1	1	1	2
Flavisolibacter sp. 17J28-1	33	2	0	0	2	6	1	3	2	0	2	0	0	0	0	0	2	8	2	57	9	38	15	35	2	10	4	0	0	2	2	0	10	6	0	3	6	10	2	0	0	0	1	1	0	1	0	0	1
Microbacterium lemovicicum	2	0	17	0	2	2	0	2	6	0	4	1	19	0	23	10	2	12	1	36	12	50	32	2	29	14	2	1	0	0	2	1	0	2	1	0	4	1	0	0	0	0	0	0	0	0	0	1	0
Tsukamurella paurometabola	2	0	2	0	7	0	1	0	0	0	0	2	0	0	0	0	0	0	0	23	22	75	64	7	81	4	2	0	0	0	0	0	0	0	1	2	0	0	0	1	0	0	0	2	0	0	0	0	0
Sinorhizobium fredii USDA 257	3	0	0	0	7	0	0	0	0	0	0	0	0	0	1	0	0	0	1	67	4	43	64	3	69	6	1	0	1	1	0	0	1	2	3	0	1	12	1	0	0	0	0	0	0	0	2	0	0
Kocuria turfanensis	7	0	0	0	0	5	0	0	0	0	0	0	0	0	0	1	0	0	0	112	12	60	47	6	10	11	1	0	0	0	6	0	0	0	0	1	2	1	0	1	0	0	0	0	0	0	0	0	0
Streptomyces dengpaensis	8	0	0	3	5	3	7	7	1	1	8	3	0	2	6	0	2	9	4	28	18	32	41	1	24	3	0	2	3	4	2	13	4	1	11	2	1	7	3	1	0	1	1	0	2	2	1	3	1
Aerococcus urinaeequi	2	0	0	0	0	6	1	0	0	0	0	3	0	0	0	0	0	0	0	168	7	63	29	0	0	5	6	0	0	0	0	0	0	0	0	0	2	1	0	3	2	0	0	0	0	2	0	0	0
Bacillus jeotgali	10	0	0	0	6	3	0	0	0	1	1	0	7	0	0	0	1	0	1	149	1	90	13	0	0	0	0	0	0	0	0	0	2	1	0	0	11	0	1	1	0	0	0	0	0	0	0	0	0
Ruminiclostridium cellulolyticum H10	10	0	0	0	2	0	1	1	0	0	0	0	0	0	1	0	0	0	0	117	15	81	29	1	0	0	0	0	0	1	0	1	0	2	1	0	4	2	0	3	0	1	0	0	0	0	0	1	1
Paenibacillus sp. JDR-2	12	1	0	0	1	2	1	0	2	2	0	0	0	0	0	0	1	0	1	117	14	68	57	1	0	0	0	0	3	0	1	0	1	3	0	1	0	3	0	3	0	0	0	0	0	1	0	0	0
Acholeplasma laidlawii	19	0	1	0	0	4	0	0	0	3	0	0	2	0	0	0	0	0	1	139	11	76	23	0	2	0	1	0	0	0	3	0	0	0	0	2	1	4	0	0	1	0	0	0	0	1	0	0	0
Deinococcus gobiensis I-0	0	0	0	0	0	1	0	2	0	0	1	0	4	0	0	0	0	0	0	36	24	24	133	6	55	4	4	0	0	0	1	2	0	1	0	0	0	0	0	0	0	0	0	0	0	1	0	0	1
Pseudomonas sp. LPH1	3	0	2	0	0	0	0	0	4	0	0	0	0	0	4	1	0	0	0	41	136	5	21	11	53	4	1	1	0	0	0	1	4	1	0	0	0	0	2	0	1	0	0	1	5	0	0	0	0
Methylibium petroleiphilum PM1	3	0	0	0	1	0	1	0	2	3	3	0	0	0	6	3	0	2	2	21	12	21	76	46	61	18	0	0	0	0	0	0	0	4	3	0	1	0	0	0	0	0	0	0	0	0	4	0	0
Agrococcus carbonis	0	0	0	0	1	3	2	0	0	0	0	0	1	0	0	2	0	0	0	27	3	69	78	1	90	7	3	0	0	0	0	0	0	2	0	0	0	0	0	0	0	0	0	0	0	0	0	0	0
Streptomyces sp. 2323.1	2	1	0	0	3	4	0	0	0	5	2	0	0	0	1	0	0	0	0	45	14	119	50	0	43	13	1	0	0	0	0	0	0	0	0	0	0	0	0	0	0	0	0	0	0	0	0	0	0
Luteimonas sp. YGD11-2	2	0	0	0	0	3	0	0	0	2	1	0	0	1	2	0	0	1	0	79	30	72	75	3	22	2	2	0	0	0	0	0	0	0	0	0	0	1	0	4	0	0	0	0	0	0	0	0	0
Ralstonia solanacearum PSI07	2	0	1	12	1	3	1	0	0	0	3	0	0	3	0	0	0	6	0	5	15	2	7	110	62	21	6	0	4	0	2	0	0	2	6	0	1	1	6	0	0	1	0	0	0	0	0	0	0
Niveispirillum cyanobacteriorum	0	2	3	0	1	0	1	2	0	0	1	0	0	2	4	1	0	0	0	38	70	51	37	9	38	7	1	0	2	0	0	0	4	4	0	2	1	2	4	1	0	0	0	0	1	0	2	2	1
Aquisphaera giovannonii	6	0	0	0	0	0	4	0	0	0	4	4	0	0	0	0	0	1	0	28	20	103	63	1	50	0	0	0	0	0	0	0	0	0	0	0	0	0	0	0	0	0	1	0	0	0	2	0	1
Nocardia farcinica	0	0	0	0	0	2	0	0	0	0	0	0	0	0	4	0	0	2	0	46	16	31	62	3	116	8	0	0	0	0	0	0	0	0	0	0	1	0	0	4	0	0	0	0	0	1	0	0	0
Actinoplanes derwentensis	2	0	2	0	4	1	0	4	0	0	0	0	2	0	0	0	0	0	0	54	9	56	84	5	48	12	1	0	0	0	0	0	0	2	0	1	4	1	1	3	0	0	0	0	0	0	0	0	0
Nocardiopsis gilva YIM 90087	5	0	0	0	3	3	0	0	0	0	0	0	0	0	2	0	0	0	0	87	24	48	58	2	44	11	5	0	1	0	0	0	0	0	0	1	0	3	0	1	0	0	0	0	0	0	0	0	0
Bacillus coagulans	3	1	0	0	0	3	1	1	1	1	1	0	0	0	0	0	0	1	0	52	10	165	26	1	0	4	1	0	0	0	0	0	0	1	0	1	3	1	0	1	1	0	0	0	0	1	0	0	0
Desulfotomaculum ruminis DSM 2154	5	0	0	0	0	5	0	1	0	3	0	0	0	0	0	0	0	0	0	98	5	87	82	0	0	0	0	0	0	0	0	0	0	1	0	0	7	0	0	3	1	0	0	0	0	0	1	0	0
Desulfosarcina alkanivorans	1	0	1	1	4	6	2	6	3	0	9	0	0	3	1	6	0	0	2	48	7	25	102	1	3	3	2	1	0	0	1	2	1	8	5	1	0	3	2	2	1	2	2	0	0	0	1	1	3
Synechococcus sp. JA-2-3B'a(2-13)	16	1	4	15	7	5	0	14	1	3	5	2	0	8	1	3	5	6	1	15	0	24	4	0	1	1	0	5	6	5	7	1	1	3	4	13	7	5	0	9	6	0	4	2	2	4	3	3	7
Spirosoma aerolatum	4	0	0	1	0	1	0	2	1	2	2	2	1	0	0	1	8	0	0	44	31	48	14	85	0	3	10	0	3	0	0	0	0	2	0	0	3	4	5	2	0	0	2	0	0	2	1	0	0
Plantibacter sp. M259	4	0	2	0	2	1	0	2	0	0	0	2	0	0	6	0	2	0	0	75	4	66	99	0	23	1	1	1	0	0	0	3	0	0	0	1	1	0	0	0	0	0	2	0	0	0	1	0	0
Nocardioides dokdonensis FR1436	0	0	0	0	0	2	1	1	0	0	5	0	4	1	0	8	0	0	0	33	24	51	46	1	72	11	0	0	1	2	1	1	1	1	2	3	2	0	2	0	1	2	0	1	0	0	0	0	0
Methylocystis parvus	8	0	0	0	1	3	1	0	1	1	1	0	0	0	2	0	0	0	0	4	4	36	96	11	112	11	1	0	0	0	0	0	0	0	0	0	0	0	0	2	3	0	0	0	0	0	0	0	0
Paracoccus sp. 2251	8	0	0	0	0	0	0	1	0	3	0	1	0	1	1	0	0	0	0	7	16	37	44	7	155	8	0	0	1	2	0	0	1	0	0	0	0	1	1	0	0	0	0	0	0	0	0	0	0
Actinobacillus indolicus	6	0	0	0	11	0	0	0	0	0	0	0	0	0	0	0	0	0	0	8	25	170	1	0	0	47	9	0	0	1	0	0	0	1	0	1	0	0	0	4	0	0	0	0	0	0	0	0	0
Rhodoferax sediminis	7	2	0	1	4	1	3	0	3	0	2	0	5	4	0	0	0	4	4	42	32	51	13	30	36	7	2	0	1	1	0	1	1	2	0	0	2	4	1	0	0	0	1	0	0	0	1	0	0
Sphingobacterium thalpophilum	5	1	1	1	8	10	1	0	1	2	3	0	9	0	0	2	0	0	0	82	17	100	5	0	4	2	9	0	0	1	0	0	1	2	0	1	3	10	3	1	0	0	0	1	0	0	1	0	0
Ornithinimicrobium sp. HY006	0	0	0	0	2	1	0	0	0	0	1	12	0	2	0	0	0	0	1	77	12	78	50	5	22	4	1	0	0	2	1	0	1	4	0	0	1	2	0	0	0	0	0	0	0	0	0	0	0
Corynebacterium imitans	11	0	0	0	0	0	0	0	0	0	1	0	0	0	0	0	1	2	0	71	28	63	42	6	15	19	0	0	0	0	0	4	1	7	0	0	8	4	0	0	2	0	0	0	0	0	0	0	2
Mesorhizobium sp. M4B.F.Ca.ET.058.02.1.1	0	0	1	0	0	3	0	0	0	0	0	0	0	1	2	0	0	0	4	7	4	22	27	29	97	49	46	0	1	0	0	0	1	0	0	0	0	0	2	2	1	0	0	0	0	0	0	0	0
Pseudomonas parafulva	1	1	1	0	4	1	1	2	0	1	0	4	0	0	0	1	0	2	0	22	16	41	24	1	134	5	1	0	2	0	0	2	2	0	1	1	7	1	6	0	0	1	0	1	0	0	0	0	4
Pandoraea thiooxydans	4	0	0	0	9	0	3	1	1	1	0	0	4	7	0	0	0	0	1	66	19	72	23	9	12	19	2	6	1	1	1	0	11	0	1	1	9	2	0	0	0	0	1	2	1	0	0	0	0
Salinibacterium sp. UTAS2018	4	0	0	4	3	7	1	1	1	1	3	1	0	0	2	0	0	0	0	85	20	107	28	0	7	10	0	0	0	0	0	0	1	2	0	0	1	2	0	0	2	0	1	0	0	0	0	0	0
Nocardioides sp. 603	6	2	0	0	2	0	0	1	2	0	0	0	0	0	0	0	2	0	0	50	10	61	59	2	48	8	1	0	0	0	2	1	8	1	1	4	6	0	4	3	0	0	1	0	0	0	2	0	0
Methylocystis heyeri	1	0	1	0	0	0	0	0	0	0	0	0	0	0	0	0	0	0	0	31	29	70	39	10	98	11	1	0	0	0	0	0	0	0	0	1	0	2	0	1	0	0	0	0	2	0	0	0	0
Erythrobacter seohaensis	0	0	0	0	0	2	1	0	0	0	0	0	0	0	0	0	0	1	0	1	3	1	74	0	202	2	0	0	0	0	0	0	0	0	0	0	0	0	0	0	0	0	0	0	0	0	0	0	0
Pseudomonas oryzae	0	4	0	1	0	0	3	0	2	0	0	0	0	1	0	1	0	0	0	23	20	26	87	7	106	8	0	0	0	0	0	0	0	1	1	0	0	0	0	0	1	0	0	0	0	0	0	1	0
Janthinobacterium sp. 1_2014MBL_MicDiv	0	0	0	0	2	1	2	0	0	0	1	1	0	0	1	0	0	0	0	56	10	54	36	10	79	10	0	0	0	0	0	0	2	0	1	2	3	4	4	2	1	1	0	4	0	0	0	0	0
Flavobacterium magnum	14	0	0	0	2	9	0	1	0	0	0	0	0	1	0	0	2	0	0	80	13	79	43	2	3	2	4	0	0	0	0	0	0	2	1	0	6	3	0	4	2	0	0	1	0	0	0	0	0
Flammeovirga pectinis	56	0	2	0	20	6	2	1	3	3	0	0	1	0	2	0	1	1	0	72	2	23	9	1	3	0	1	1	0	1	0	3	0	2	3	1	18	2	1	14	3	2	0	1	0	0	0	0	1
Agrococcus jejuensis	0	0	0	0	0	0	0	0	0	0	2	4	0	0	2	0	0	5	0	38	4	42	47	4	114	7	0	0	0	0	0	0	0	0	0	0	5	1	9	0	0	0	0	0	0	0	0	0	0
Bacillus atrophaeus	5	1	0	0	0	0	0	2	0	1	0	0	0	0	0	0	0	0	0	115	9	58	47	0	0	1	2	1	0	0	1	0	1	5	0	0	6	5	0	0	1	0	1	0	0	0	0	1	0
Mycoplasma mycoides subsp. capri str. GM12	0	0	0	0	0	0	0	0	0	0	0	0	6	0	0	0	0	0	0	0	0	0	0	0	2	213	59	0	0	0	0	0	0	0	0	0	0	0	0	0	0	0	0	0	0	0	0	0	0
Bacteroides xylanisolvens	44	3	1	0	6	7	2	0	3	15	2	0	1	1	1	3	2	2	0	68	9	37	4	0	0	1	4	2	4	0	4	1	0	5	0	1	3	10	2	7	3	1	3	1	0	0	0	0	1
Microbacterium sp. Y-01	10	0	6	2	1	0	0	2	0	0	4	0	16	0	2	13	2	0	0	28	5	71	29	8	57	4	1	0	0	0	1	0	1	1	0	1	3	0	0	2	1	0	0	0	0	0	0	0	0
Streptomyces sp. SUK 48	1	3	0	0	1	1	0	0	2	1	0	0	0	0	0	1	56	2	2	14	6	16	50	6	39	5	2	0	0	1	0	2	19	0	6	6	2	16	0	1	0	3	0	0	0	0	0	0	0
Frankia alni ACN14a	1	0	0	0	0	3	0	0	0	0	1	1	0	0	0	0	0	1	0	15	2	32	77	0	146	5	1	0	2	1	0	2	0	0	0	0	1	0	0	0	0	1	0	0	0	0	0	1	0
Avibacterium volantium	6	0	0	0	11	0	0	0	0	0	0	0	4	0	0	0	0	0	0	89	54	60	11	0	1	18	4	0	0	4	0	0	0	0	0	0	3	14	0	4	1	1	0	2	0	1	0	0	0
Pseudomonas alcaliphila JAB1	0	0	0	1	0	2	0	0	0	0	1	0	0	4	4	1	2	0	0	24	130	13	68	4	23	5	0	0	1	0	0	2	1	2	0	0	1	1	0	0	0	0	0	1	0	0	0	0	1
Oryzomicrobium terrae	19	0	0	0	0	0	0	0	0	0	0	0	5	0	1	0	0	0	0	59	49	51	26	5	53	6	2	0	0	0	0	0	0	1	0	1	0	2	0	1	0	0	0	0	0	0	0	0	0
Dietzia sp. oral taxon 368	0	0	0	0	0	5	0	3	0	0	1	8	14	0	3	13	2	0	0	53	22	47	46	7	22	8	0	0	1	2	0	4	0	0	0	0	0	1	0	0	0	0	0	0	0	0	0	0	2
Prauserella marina	0	0	0	0	3	3	0	0	0	2	0	0	0	0	0	1	0	8	0	90	6	67	47	2	31	6	6	0	0	0	0	1	0	2	0	0	0	2	0	4	0	0	0	0	1	0	0	0	0
Lactobacillus zhachilii	6	1	0	3	0	7	0	0	1	1	0	0	0	1	0	0	0	0	1	170	8	52	9	0	1	0	1	0	1	0	1	1	0	1	2	1	1	9	0	2	0	2	0	1	0	0	0	0	0
Synechococcus sp. PCC 7002	9	0	2	4	10	7	6	8	5	1	11	18	10	12	12	13	0	1	1	0	0	0	0	4	2	0	0	6	10	3	14	7	3	3	5	6	9	1	7	1	9	1	3	4	2	1	0	5	9
Martelella sp. AD-3	1	0	0	0	0	0	0	0	0	0	0	1	0	1	0	0	0	0	0	41	9	94	86	3	43	8	2	0	0	0	0	0	1	0	0	0	0	0	1	0	1	0	0	0	0	0	0	0	0
Altererythrobacter atlanticus	2	0	0	0	0	0	1	2	0	0	0	0	0	0	2	15	0	0	0	10	20	4	62	7	147	8	3	0	0	0	0	1	0	1	0	0	0	0	1	0	0	0	0	0	0	0	0	0	0
Bordetella genomosp. 8	0	1	0	0	2	3	0	0	0	2	0	0	4	0	0	1	0	0	0	48	6	92	41	18	53	7	0	2	0	0	0	0	2	2	0	0	0	2	0	0	0	0	0	0	0	0	0	0	2
Serinicoccus profundi	2	4	4	0	14	6	0	1	2	0	0	0	0	0	0	0	0	0	0	69	15	78	48	3	26	10	3	0	0	0	0	0	0	1	0	0	1	0	0	1	0	0	0	0	0	0	0	0	0
Pseudonocardia sp. AL041005-10	3	0	0	0	4	2	0	0	0	3	0	0	0	0	5	0	3	0	0	37	11	23	56	0	74	47	4	0	1	0	2	0	0	0	0	1	0	2	2	0	1	0	0	0	0	0	0	0	4
Modestobacter marinus	9	3	3	2	1	2	0	0	0	0	0	0	0	4	1	1	0	0	1	10	13	42	79	3	54	9	5	0	3	0	0	0	0	1	0	0	5	5	0	4	0	1	0	1	0	1	0	0	1
Tumebacillus algifaecis	0	0	0	0	1	1	0	1	0	4	0	0	0	0	0	0	0	0	0	101	24	99	25	2	0	2	2	0	0	0	1	1	0	1	0	0	5	14	0	1	1	0	1	0	0	0	0	0	0
Clostridium sp. BNL1100	9	0	1	0	3	2	0	0	0	0	1	0	0	0	1	3	2	0	1	60	8	137	28	0	1	0	0	0	0	0	2	1	1	3	6	0	0	5	0	2	1	0	0	0	0	0	0	0	0
Chryseobacterium shandongense	8	0	2	1	12	8	2	4	6	1	10	0	6	1	5	12	1	21	4	13	14	37	7	12	42	16	5	1	1	4	2	0	0	3	3	1	6	4	5	2	0	0	0	0	0	0	0	0	0
Gordonia sp. KTR9	0	0	0	0	0	0	0	0	0	0	0	0	0	0	2	0	1	0	0	24	5	67	46	5	127	3	3	0	0	2	0	0	0	0	1	0	1	1	0	2	0	0	0	0	1	0	0	0	0
Frankia casuarinae	1	0	0	0	0	0	0	0	0	0	0	0	0	0	2	0	0	0	0	42	7	83	108	1	33	2	0	0	0	0	0	0	0	0	0	0	0	7	0	1	0	0	0	0	0	0	0	0	0
Brevundimonas sp. DS20	1	0	2	8	6	4	4	3	3	2	3	4	14	16	26	30	0	20	1	4	17	9	4	12	7	35	1	0	0	4	0	0	4	2	0	0	1	6	1	0	0	0	0	2	2	0	0	0	2
Aeromonas veronii	7	1	1	0	2	3	1	0	2	0	0	0	1	0	8	0	0	0	0	83	30	84	29	5	4	1	6	0	3	0	0	0	0	0	0	2	1	3	0	1	0	0	0	0	2	0	0	0	1
Hydrogenophaga crassostreae	4	0	0	1	0	0	1	0	2	2	0	0	0	0	9	1	4	3	1	54	20	78	24	26	6	5	1	2	0	0	0	0	0	0	0	0	1	0	1	6	0	0	0	1	0	0	2	0	2
Flavobacterium sp. XS-5	57	0	1	0	5	2	1	2	1	0	0	0	1	0	0	3	0	3	4	58	11	33	52	0	2	1	6	1	1	1	0	0	1	3	1	0	8	6	3	2	1	0	1	0	0	0	0	0	0
Streptomyces ficellus	0	0	0	0	0	0	0	0	0	0	0	0	0	1	0	0	0	0	0	18	15	19	140	1	84	6	1	0	0	0	0	1	0	1	1	0	0	0	0	0	0	0	0	0	0	0	0	0	0
Kitasatospora setae KM-6054	2	0	5	1	0	0	1	1	0	3	0	0	0	0	3	1	0	6	0	29	14	28	75	2	76	11	2	0	1	1	0	1	0	2	2	0	2	1	1	0	3	0	1	0	0	1	1	0	0
Desulfallas gibsoniae DSM 7213	1	0	0	1	0	2	0	0	1	1	0	0	0	2	0	1	0	0	0	161	9	60	29	0	0	0	1	0	0	0	0	1	0	0	0	2	8	1	0	2	0	0	0	0	0	1	0	0	0
Acidibrevibacterium fodinaquatile	0	0	2	0	0	2	1	0	0	0	0	0	0	0	0	0	0	0	0	5	8	22	107	11	116	7	0	0	0	0	0	0	0	3	0	0	0	0	0	0	0	0	0	0	0	0	0	0	0
Planctomycetes bacterium ETA_A1	15	0	0	0	3	0	0	0	0	1	0	0	0	0	4	0	0	1	0	5	25	17	121	3	70	4	1	2	0	1	0	1	0	0	0	0	0	0	1	3	0	0	0	0	0	0	0	0	0
Roseimicrobium sp. ORNL1	3	0	0	0	4	2	2	0	1	1	0	0	0	1	0	0	0	4	0	84	34	108	15	0	0	0	5	0	1	0	0	1	0	5	0	2	1	10	0	0	0	0	0	0	0	0	1	1	0
Sinomonas atrocyanea	8	0	0	0	1	1	0	0	0	1	4	0	0	0	3	0	0	0	0	92	21	49	39	1	16	36	2	0	0	0	0	0	0	3	1	0	1	0	0	1	0	0	0	0	0	0	0	0	0
Chelativorans sp. BNC1	0	2	0	0	2	1	0	0	2	0	0	1	0	0	6	0	0	0	0	38	14	16	51	15	104	23	0	0	0	0	0	0	0	0	0	0	1	0	0	1	0	1	5	0	0	0	0	2	0
Citrobacter sp. SNU WT2	1	4	3	12	8	3	3	11	4	4	2	2	0	11	6	2	2	0	5	2	3	13	20	1	7	3	0	5	5	5	7	2	1	1	2	3	2	7	5	9	2	6	6	3	4	2	2	5	3
Candidatus Erwinia haradaeae	15	3	5	0	5	9	5	1	6	1	1	1	2	4	3	0	2	9	1	31	13	44	5	0	3	0	4	1	0	7	2	3	4	0	4	3	4	2	6	6	1	2	3	1	2	4	1	4	1
Agarilytica rhodophyticola	8	0	0	0	0	3	1	0	0	0	0	0	0	0	1	1	0	0	0	155	6	76	23	0	0	0	0	0	0	0	0	0	0	0	0	0	1	2	1	1	2	0	0	0	1	2	0	0	1
Paraburkholderia sp. DHF22	1	1	0	0	2	3	0	2	1	0	1	0	0	0	1	0	0	0	5	51	9	71	49	7	46	9	0	0	4	0	0	3	4	1	2	0	1	0	0	0	2	0	0	0	0	0	0	0	0
Corynebacterium sp. ATCC 6931	7	0	0	0	5	0	0	0	0	0	0	0	0	0	0	0	0	0	0	125	3	38	31	8	9	53	0	0	0	0	0	0	0	0	0	0	2	5	0	0	0	0	0	0	0	0	0	0	0
Streptococcus pyogenes HKU QMH11M0907901	4	0	0	0	0	10	0	0	0	0	0	0	0	0	0	0	0	0	0	37	9	81	117	0	0	2	0	0	0	0	0	0	0	0	0	0	0	0	0	0	0	0	0	0	0	0	0	0	0
Pontibacter korlensis	38	0	0	0	5	13	0	0	0	0	0	0	0	0	2	2	0	0	0	72	22	71	25	6	0	3	1	0	1	0	0	0	0	2	0	0	4	2	0	5	2	0	0	0	0	0	0	0	0
Roseimaritima ulvae	2	2	0	1	3	9	1	0	0	2	0	1	0	4	0	1	0	3	0	50	24	80	11	2	40	1	4	0	0	0	4	1	0	2	3	2	6	9	1	1	0	0	0	0	1	0	3	1	0
Corynebacterium casei LMG S-19264	8	0	0	0	3	3	4	0	2	0	0	0	3	0	0	0	3	0	0	119	20	21	53	5	6	3	2	0	0	0	0	0	0	2	0	0	1	5	0	8	3	0	0	0	0	0	0	4	0
Carnobacterium sp. 17-4	8	1	1	0	1	4	0	1	2	2	0	1	2	0	0	0	0	0	1	148	3	50	21	0	3	9	1	0	0	1	0	0	0	2	0	0	0	5	0	5	2	0	2	0	0	0	1	0	0
Paenibacillus durus	6	1	2	0	3	3	2	1	1	1	4	0	0	2	2	4	0	0	0	73	9	42	91	2	1	2	0	1	2	0	0	2	4	1	0	2	1	1	2	5	0	2	1	1	0	0	0	0	0
Paenibacillus alvei	1	1	0	0	4	3	0	0	1	2	0	0	0	1	0	0	0	0	0	100	0	91	67	0	0	0	4	0	0	1	0	0	0	0	0	0	1	6	0	2	0	1	0	0	0	0	0	0	0
Acidovorax citrulli	0	3	0	1	4	4	13	0	2	0	2	5	0	4	4	6	4	2	0	10	12	19	31	63	46	5	0	0	0	1	1	1	2	1	2	1	3	2	7	0	0	0	1	0	0	0	2	0	2
Neisseria meningitidis WUE 2594	5	0	0	0	3	3	0	3	0	9	0	0	0	0	0	0	0	0	0	1	4	26	25	0	9	25	38	0	0	0	0	0	0	2	0	0	7	116	0	0	0	0	0	0	0	0	0	0	0
Protaetiibacter intestinalis	5	0	3	2	1	3	0	1	1	0	1	5	0	10	6	3	0	1	0	49	6	63	46	1	31	10	0	4	2	0	0	2	0	0	0	1	1	2	2	2	0	0	1	1	1	0	1	1	2
Streptomyces olivoreticuli subsp. olivoreticuli	6	0	0	0	0	1	1	0	0	0	0	0	18	0	2	0	2	1	0	44	7	62	45	4	75	4	1	0	0	0	5	0	3	0	0	0	0	0	0	1	0	1	0	0	0	2	0	0	0
Corynebacterium glyciniphilum AJ 3170	4	0	1	0	0	4	0	0	0	0	0	0	0	0	0	0	0	0	0	68	11	53	50	3	52	29	2	1	0	0	2	0	0	0	0	0	0	0	0	2	2	0	0	0	0	0	2	0	0
Rhodococcus opacus B4	0	1	0	0	0	0	0	0	1	0	0	0	0	0	0	2	0	0	0	24	9	97	54	0	78	4	2	0	0	0	0	0	0	0	0	0	6	6	0	0	0	0	0	0	0	0	0	0	0
Saccharopolyspora erythraea NRRL 2338	3	3	0	2	2	2	0	0	0	1	1	0	0	1	46	0	0	0	0	51	8	56	27	1	55	5	0	0	2	1	0	0	0	0	0	0	1	0	2	1	0	0	0	0	0	1	2	0	0
Devosia sp. A16	0	0	2	0	0	0	0	1	0	0	0	0	0	0	2	0	0	0	0	31	18	41	61	7	115	5	0	0	0	0	0	1	0	0	1	0	0	0	0	0	0	0	0	1	0	0	0	0	0
Aeromonas schubertii	3	1	3	3	2	5	1	7	3	3	1	0	0	1	0	1	0	0	0	48	14	9	49	2	34	6	0	6	10	7	1	1	0	4	2	0	5	3	2	7	0	3	0	3	3	2	1	4	1
Adlercreutzia equolifaciens DSM 19450	5	0	0	0	1	8	0	0	0	0	0	0	0	0	0	0	0	0	0	55	15	47	93	3	22	1	1	0	0	0	0	0	0	2	0	0	0	0	0	13	0	0	0	0	0	0	0	0	0
Thioflavicoccus mobilis 8321	2	0	0	0	0	3	0	0	0	0	0	0	0	0	0	0	0	0	0	50	27	101	38	0	44	5	2	0	0	0	0	0	0	0	0	0	0	5	0	1	0	0	0	0	0	0	0	0	0
Anaeromyxobacter sp. Fw109-5	1	0	0	0	2	1	0	0	0	0	0	0	1	0	0	0	0	4	0	16	11	38	81	4	99	3	2	0	0	2	0	0	0	0	1	0	3	0	0	4	0	0	0	0	1	0	1	0	0
Vulgatibacter incomptus	2	0	0	0	0	0	2	1	1	2	0	0	0	0	0	4	0	0	1	46	42	22	50	1	81	2	1	1	0	0	0	1	0	0	2	1	0	4	0	2	0	0	1	0	0	0	0	1	0
Humibacter sp. WJ7-1	4	0	0	0	2	4	0	0	0	0	6	0	0	0	0	0	0	0	0	47	14	102	40	7	30	8	4	0	0	0	0	0	0	0	0	0	4	3	0	5	0	0	0	0	0	0	0	0	0
Ornithinimicrobium flavum	6	0	0	0	0	0	0	0	0	0	5	3	0	0	0	0	0	2	0	61	8	29	85	5	38	14	0	0	0	0	0	0	5	0	0	0	3	4	0	2	0	0	3	1	0	0	0	0	0
Arcanobacterium sp. 2701	7	0	0	0	1	1	0	0	0	0	0	0	0	0	0	0	0	0	0	128	10	53	62	0	0	1	0	0	0	0	0	0	0	4	0	0	4	1	0	2	1	0	0	0	0	0	0	0	0
Nocardioides sp. S-1144	0	0	0	0	0	4	0	2	5	1	0	3	1	0	0	2	0	0	0	56	22	42	50	1	41	12	3	0	4	4	3	0	3	0	0	1	4	3	2	0	0	1	1	0	0	0	0	0	0
Lactobacillus johnsonii	7	0	2	1	8	6	0	0	0	0	0	1	0	0	2	0	0	0	1	109	5	79	42	0	0	0	4	0	0	0	0	0	0	1	0	1	2	3	0	0	2	0	1	1	2	0	0	0	1
Clostridium tetani	5	1	2	0	3	5	1	1	0	0	0	0	1	0	0	0	0	0	0	60	51	60	35	1	5	4	0	0	0	2	0	1	0	1	0	3	1	1	2	2	2	1	0	0	1	0	1	0	1
Limnochorda pilosa	1	0	0	0	2	0	0	2	0	0	0	0	0	0	0	0	1	4	0	23	17	143	32	0	18	9	9	0	0	0	0	0	0	0	0	0	2	0	0	2	7	0	0	0	0	0	0	0	0
Bifidobacterium longum subsp. infantis	9	0	0	0	0	0	0	0	0	0	0	0	0	0	0	0	0	0	0	194	5	52	18	0	0	3	1	0	0	0	0	0	0	0	0	0	0	0	0	0	0	0	0	0	0	0	0	0	0
Paenibacillus lutimineralis	3	0	0	2	2	0	1	0	0	0	1	0	0	2	0	1	0	0	0	64	16	112	52	0	4	2	1	0	0	1	2	0	0	2	1	0	1	1	0	1	0	0	0	1	0	0	1	0	0
Mesorhizobium loti	1	0	0	0	2	0	1	2	1	0	0	0	0	0	1	0	0	0	0	16	4	41	111	10	49	38	1	0	0	0	0	0	0	0	0	0	0	0	0	0	1	0	3	0	0	0	0	0	0
Brevundimonas sp. GW460-12-10-14-LB2	7	0	0	0	4	0	0	0	0	0	3	3	8	0	9	9	0	0	18	13	20	10	17	21	73	41	3	0	0	0	0	0	2	1	0	0	2	0	0	0	0	4	0	0	0	0	0	0	4
Avibacterium paragallinarum	8	0	0	0	9	0	0	0	0	0	0	0	0	0	0	0	0	0	0	9	110	78	5	0	6	31	1	0	0	0	1	0	0	2	1	3	0	8	0	4	0	0	0	1	0	1	0	1	0
Tsukamurella tyrosinosolvens	1	0	0	0	0	0	0	1	0	0	0	0	0	0	0	0	0	7	0	65	31	61	31	19	51	5	0	0	0	0	0	0	0	0	0	1	4	1	4	0	0	0	0	0	0	0	0	0	0
Actinopolyspora erythraea	4	0	0	0	0	0	0	1	0	0	0	0	0	0	10	0	0	0	0	46	11	48	84	1	64	5	4	0	3	0	0	0	0	0	0	0	1	0	0	0	0	0	0	2	0	0	0	0	0
Iamiaceae bacterium SCSIO 58843	1	0	1	0	7	0	2	1	0	2	0	0	0	0	4	0	0	0	0	84	7	55	48	1	25	11	0	0	0	0	0	0	2	3	1	0	3	0	0	1	3	0	0	1	1	1	0	1	1
Lysobacter capsici	4	5	0	0	0	1	0	2	0	0	0	2	0	0	7	0	1	0	0	43	10	27	53	10	89	5	1	0	0	1	1	1	1	0	1	0	3	0	1	0	2	0	0	0	0	0	0	0	1
Diaphorobacter sp. HDW4B	1	0	1	0	2	0	13	4	0	0	0	0	24	1	3	0	0	7	0	46	22	48	11	34	14	15	2	0	1	4	3	0	0	3	0	2	2	0	1	0	1	0	0	1	0	0	1	2	0
Melaminivora sp. SC2-9	3	3	2	0	0	0	5	1	6	0	3	0	0	4	5	0	0	3	4	10	18	86	12	63	9	21	2	0	0	0	4	0	0	0	0	0	0	0	0	1	0	1	0	0	0	0	0	0	4
Marinovum algicola DG 898	1	0	0	0	0	2	0	1	0	0	0	4	0	0	0	0	0	5	0	14	22	43	41	2	125	10	0	0	0	0	1	0	0	0	0	0	0	1	0	0	0	0	0	0	0	2	0	0	0
Paraburkholderia sp. 7MH5	2	0	2	0	2	7	1	1	0	0	1	0	12	1	0	5	0	8	1	15	11	29	18	24	68	6	1	2	0	2	1	2	5	2	1	3	2	0	4	1	2	0	0	5	0	1	0	3	0
Desulfovibrio piger	1	0	0	0	10	8	0	0	0	2	0	0	0	0	1	0	0	0	0	55	36	28	14	4	1	1	1	0	0	0	0	0	0	0	0	0	0	1	0	0	0	0	1	0	0	0	0	0	0
Fabibacter pacificus	50	0	0	1	3	4	2	1	1	1	0	2	0	0	3	3	1	1	3	63	2	43	10	0	3	0	1	0	3	2	5	0	1	3	0	0	9	0	0	3	1	3	4	0	0	0	0	0	0
Bythopirellula goksoyri	6	0	0	0	1	4	0	0	2	1	3	0	0	0	0	0	0	0	0	71	4	117	50	0	0	0	5	0	0	0	0	1	0	3	1	0	4	4	0	1	0	1	0	0	0	0	0	1	0
Hyphomicrobium nitrativorans NL23	3	0	0	0	2	0	0	0	0	0	0	0	2	0	0	5	0	5	0	39	18	38	74	2	77	12	1	0	0	0	0	0	1	1	0	0	0	0	0	0	0	0	0	0	0	0	0	0	0
Hydrogenophaga sp. PBL-H3	12	0	0	1	2	2	0	0	0	1	2	0	18	0	10	2	4	1	0	7	29	44	8	48	37	14	4	0	0	1	0	0	0	0	3	2	3	1	0	0	1	0	1	0	2	0	0	0	1
Paludisphaera borealis	1	0	1	0	2	3	2	0	1	0	2	0	0	0	0	0	0	0	0	4	9	50	102	8	77	4	2	0	0	0	1	0	0	0	1	0	2	0	0	1	0	0	0	0	0	0	0	0	0
Micromonospora sp. WMMC415	1	0	0	0	7	0	0	0	0	0	0	0	1	0	1	0	0	0	0	90	1	59	51	6	52	1	0	0	0	0	0	0	0	0	0	0	1	3	4	0	0	0	0	0	0	0	0	0	0
Streptococcus macedonicus ACA-DC 198	1	0	0	0	7	0	0	0	0	2	0	0	0	0	0	0	0	0	0	46	3	130	60	0	0	7	7	0	0	0	0	0	0	1	0	0	4	0	0	0	0	0	0	0	0	0	0	0	0
Kurthia zopfii	4	0	1	0	3	11	0	0	0	0	1	0	0	0	0	1	2	0	0	103	6	91	29	0	1	2	1	0	0	0	1	0	0	2	0	0	2	4	0	6	1	0	0	0	0	0	0	5	0
Erythrobacter sp. THAF29	0	0	2	0	0	0	0	1	0	0	0	0	0	0	0	0	0	0	0	5	3	14	47	1	196	5	1	0	0	0	0	0	2	0	0	0	0	0	0	0	0	0	0	0	0	0	0	0	0
Pseudomonas furukawaii	1	0	0	0	4	1	3	0	2	4	2	0	14	0	2	0	0	0	0	9	26	18	59	5	100	9	3	0	0	1	0	1	0	0	0	0	1	1	4	0	0	0	0	0	2	0	1	0	5
Pseudomonas sp. SCB32	1	0	3	0	1	1	0	0	0	0	3	2	0	0	6	0	3	0	0	42	16	40	33	2	88	7	0	1	0	1	2	3	0	0	0	2	0	1	0	2	0	0	0	0	0	0	0	0	0
Chryseobacterium sp. SNU WT5	24	1	0	0	5	4	1	0	3	1	3	0	2	0	0	0	0	1	0	99	5	76	13	0	0	4	3	0	0	0	0	0	0	0	0	1	14	3	2	5	1	1	0	0	0	0	0	0	0
Corynebacterium frankenforstense DSM 45800	4	0	1	0	0	3	1	0	4	0	0	0	0	0	2	0	0	0	0	53	15	76	59	2	24	21	3	0	0	0	0	0	0	2	0	0	0	1	0	0	0	0	0	0	0	0	0	1	1
Aeromicrobium marinum DSM 15272	1	0	0	0	0	1	0	0	1	0	4	5	0	2	6	0	0	2	0	57	12	96	50	1	5	13	2	0	0	0	0	0	0	2	0	0	0	2	2	3	0	0	0	0	0	1	0	0	1
Pseudomonas sp. CMR5c	0	0	0	0	0	2	0	0	0	2	0	0	0	0	8	9	0	1	2	7	6	61	65	5	96	2	0	0	0	0	0	0	0	0	1	0	1	1	0	3	1	0	0	1	0	0	0	0	0
Achromobacter sp. AONIH1	12	0	1	0	2	0	3	13	0	4	11	2	6	2	0	1	0	2	0	33	18	34	39	10	44	10	1	4	0	0	1	4	0	1	0	6	2	0	3	1	0	0	0	0	0	0	2	0	0
Pseudodesulfovibrio aespoeensis Aspo-2	0	0	0	0	0	2	1	0	0	0	0	0	0	0	2	0	0	0	0	94	14	43	71	3	41	2	1	0	0	0	0	0	0	1	0	0	0	2	0	3	0	0	0	0	0	0	0	0	0
Flavobacterium album	11	0	1	0	7	6	1	0	5	0	1	1	11	1	0	2	0	1	0	50	39	63	12	0	0	3	2	0	0	0	0	0	1	1	0	1	4	7	0	10	6	0	1	0	0	1	0	0	0
Microbacterium sp. ST-M6	6	2	27	0	2	0	3	0	3	0	6	6	5	0	27	10	8	7	0	30	7	30	20	4	24	8	3	0	5	3	5	0	6	0	0	0	3	2	3	0	0	0	0	2	0	1	0	0	0
Mycobacterium xenopi	2	4	1	0	6	3	2	0	5	0	0	7	6	2	0	0	0	0	2	37	17	32	20	0	38	2	3	0	3	2	0	1	6	0	0	2	5	2	1	11	6	1	3	0	0	0	6	4	0
Stappia indica	2	0	1	3	0	1	0	0	1	2	0	1	0	0	0	4	0	0	0	37	12	11	48	20	80	28	0	0	0	3	0	1	0	1	0	0	2	1	0	0	1	0	0	0	0	0	1	1	0
Actinobacillus succinogenes 130Z	4	1	0	0	4	0	0	0	0	0	4	0	0	0	0	0	0	0	0	27	78	108	11	0	1	9	6	0	0	0	1	0	0	0	0	0	5	0	0	5	1	0	0	1	0	0	0	0	0
Desulfobacter postgatei 2ac9	7	1	3	6	3	6	4	0	0	2	2	4	1	2	2	2	1	6	1	33	5	30	16	2	0	1	1	1	5	8	5	2	3	2	5	1	2	16	1	7	4	1	18	0	6	4	3	3	5
Pedobacter sp. eg	42	0	0	0	8	8	0	0	0	3	4	0	5	0	2	5	2	4	3	65	7	48	13	4	2	0	1	0	2	0	5	0	0	6	0	1	11	5	1	7	0	1	0	0	0	1	0	0	1
Curtobacterium sp. SGAir0471	0	0	0	0	0	0	0	0	1	0	0	0	0	0	0	0	0	0	0	57	6	21	118	2	48	8	2	2	0	0	0	0	0	0	0	0	5	0	0	0	2	0	0	0	0	0	0	0	0
Rhodococcus sp. SGAir0479	2	0	0	0	2	0	0	0	0	0	0	0	0	0	0	0	0	0	0	46	4	50	44	2	109	9	0	0	0	0	0	0	0	0	0	0	1	2	0	2	0	0	0	0	0	0	0	0	1
Rhodococcus ruber	0	0	0	0	4	8	0	4	0	0	2	0	7	0	1	0	0	3	1	14	8	16	80	1	84	9	0	8	0	0	0	0	0	0	0	0	15	0	2	0	0	0	0	0	0	0	0	0	0
Streptococcus suis TL13	3	0	0	0	2	0	0	0	0	0	0	0	11	0	0	0	0	0	0	62	8	77	78	2	0	3	4	0	0	0	0	0	0	0	0	0	6	15	0	0	0	0	0	0	0	0	0	0	0
Exiguobacterium sp. N4-1P	2	0	2	0	2	2	0	0	0	0	0	0	0	0	0	3	0	0	0	60	10	84	13	49	31	7	0	0	1	3	2	0	0	0	0	0	2	1	0	0	1	0	0	0	0	0	0	0	0
Celeribacter baekdonensis	0	0	0	0	4	3	0	0	0	0	0	0	24	0	0	0	0	0	0	76	18	91	28	0	1	2	6	0	0	0	0	0	0	3	0	2	4	3	0	0	0	1	0	0	0	0	0	0	0
Pseudomonas putida W619	2	0	0	0	2	0	0	0	0	3	2	0	0	0	0	0	0	8	0	10	21	12	22	3	140	12	1	1	1	0	3	0	0	3	0	4	9	7	0	1	1	0	1	1	0	0	0	0	0
Pseudomonas resinovorans NBRC 106553	5	0	2	0	1	0	0	0	0	3	0	0	0	1	6	0	0	1	0	63	35	30	15	10	57	7	7	0	0	11	0	2	0	0	0	0	3	0	2	6	0	0	0	0	0	0	0	4	1
Neomicrococcus aestuarii	5	0	0	0	13	2	0	0	1	0	0	0	0	0	1	0	0	0	0	46	18	132	34	0	1	6	0	0	0	0	0	0	0	2	1	0	4	1	0	1	0	0	1	0	0	0	0	0	0
Brevibacterium sp. WO024	3	0	0	0	1	3	0	1	0	0	3	0	4	0	2	0	0	0	0	42	15	69	29	33	13	40	2	0	0	0	0	0	0	1	0	2	3	3	0	2	0	0	0	0	0	0	0	0	0
Bacillus sp. FJAT-45348	8	0	0	2	9	3	0	0	1	0	0	0	0	0	0	0	0	0	0	119	15	75	14	0	7	1	0	0	0	0	1	1	0	0	0	0	1	6	1	4	0	0	0	0	2	1	0	0	1
Hymenobacter sp. 17J36-26	6	0	0	0	2	4	0	0	0	0	3	0	0	0	0	0	0	2	0	45	13	112	57	1	0	3	1	0	0	0	0	1	0	0	0	0	4	8	0	5	4	0	0	0	1	0	0	1	0
Arthrobacter sp. PAMC25564	1	0	0	0	1	0	0	0	0	0	2	0	0	2	0	0	0	0	0	39	21	90	30	2	61	3	2	0	0	1	0	3	0	0	2	0	0	0	1	0	2	0	0	1	1	0	0	0	1
Corynebacterium urealyticum	0	0	0	1	1	6	0	0	1	0	0	0	6	0	0	6	1	0	0	56	25	78	21	5	27	14	5	0	0	0	0	0	0	0	0	0	4	0	0	4	0	0	0	0	0	0	0	2	0
Saccharothrix espanaensis DSM 44229	4	0	1	0	2	0	0	0	4	0	1	0	0	2	8	0	1	2	1	14	5	12	68	1	122	4	0	0	1	0	0	2	1	1	1	0	1	1	2	0	1	0	0	0	0	0	0	0	1
Lysobacter maris	2	1	0	1	1	0	4	3	1	2	1	0	0	1	3	2	2	0	0	17	11	72	39	0	71	3	3	0	0	2	1	2	0	1	1	3	0	1	0	4	0	0	3	1	2	2	1	0	0
Campylobacter sputorum	8	1	1	1	0	4	2	0	1	2	0	0	0	1	2	2	2	1	0	42	21	97	45	1	4	0	1	0	0	2	1	2	1	0	0	0	2	3	0	1	0	0	0	0	0	1	0	0	0
Sorangium cellulosum So ce56	3	0	7	0	0	1	1	1	0	0	0	0	0	0	0	0	0	0	2	17	5	32	59	4	114	3	0	0	0	0	0	0	1	2	0	0	0	7	0	2	0	0	1	0	0	0	0	1	0
Kordia antarctica	20	0	0	0	5	6	2	0	2	1	1	1	0	2	1	0	0	0	1	60	19	82	7	0	1	0	5	0	0	1	3	0	1	6	2	1	7	14	2	5	0	2	0	1	0	0	2	0	1
Solitalea canadensis DSM 3403	28	0	0	0	0	6	0	1	0	1	0	1	5	0	0	0	0	0	0	98	9	53	7	1	0	2	3	0	1	1	1	1	0	0	0	2	6	3	4	8	0	1	0	0	0	0	0	1	0
Ereboglobus luteus	0	0	0	0	1	7	0	0	0	1	0	0	0	0	0	0	0	0	0	71	23	138	16	0	0	0	3	0	0	0	0	0	0	2	0	3	1	4	0	3	0	0	0	0	0	0	0	0	0
Frondihabitans sp. PAMC 28766	3	1	2	0	2	6	0	0	0	0	1	0	0	0	0	4	0	0	0	80	21	79	40	0	16	10	0	0	0	0	2	0	0	0	0	0	2	0	0	0	0	0	0	0	0	0	0	0	0
Pelagibaca abyssi	0	0	0	0	0	1	0	0	0	1	0	0	0	0	0	2	0	0	0	7	4	8	96	13	109	7	0	0	0	0	0	0	0	0	0	0	0	2	4	0	0	0	3	1	0	0	0	0	0
Pasteurella multocida subsp. multocida OH4807	22	0	0	0	20	0	0	0	1	0	2	0	0	1	0	0	0	0	1	25	49	71	7	0	6	24	9	0	1	0	0	0	0	0	0	0	10	11	0	2	5	0	0	0	0	0	0	0	0
Lysobacter lycopersici	0	0	0	0	0	0	0	0	1	1	0	0	0	0	0	0	0	0	0	64	9	78	57	2	38	6	3	0	0	0	0	0	0	0	0	0	0	10	0	1	0	0	0	0	1	0	0	0	0
Corynebacterium sanguinis	5	0	0	0	4	2	0	0	0	0	0	0	16	0	2	0	0	0	0	57	18	28	6	4	1	102	0	0	0	0	2	0	0	0	0	0	6	3	0	3	2	0	0	0	0	0	0	0	0
Streptococcus sp. CNU G3	3	0	0	0	5	3	0	0	0	0	0	0	0	2	0	0	0	0	0	66	6	92	66	0	1	4	3	0	0	0	0	0	0	2	0	0	10	0	0	4	0	0	0	0	0	0	0	0	0
Lactobacillus paracasei	7	0	0	0	2	1	0	0	0	0	0	0	0	0	1	0	0	1	0	56	2	23	1	0	0	0	3	1	0	0	1	0	0	1	0	2	0	0	1	0	1	0	0	0	0	0	1	0	0
Dehalobacterium formicoaceticum	16	1	0	0	2	0	0	0	1	0	1	0	2	0	1	0	1	0	0	58	13	139	8	0	0	0	0	0	0	0	0	0	0	2	0	1	6	2	0	2	2	0	0	3	0	0	2	0	0
Rhodobacteraceae bacterium	6	0	0	0	2	0	0	0	0	0	0	0	0	1	0	0	0	0	0	20	11	75	33	7	76	14	4	1	1	2	0	2	1	1	0	0	2	2	0	2	0	0	1	0	0	0	0	2	0
Haematobacter massiliensis	2	4	0	0	0	1	0	0	0	0	0	0	1	0	0	0	0	0	0	27	25	19	37	37	79	22	0	0	0	0	0	0	0	0	3	1	0	1	1	1	0	0	0	1	0	1	1	0	0
Brevundimonas sp. Bb-A	0	0	9	0	7	1	6	0	2	0	2	0	26	2	12	11	7	50	3	11	32	1	0	14	4	12	2	1	2	2	1	0	8	2	0	1	3	4	2	1	0	0	3	0	2	0	0	0	2
Pulveribacter suum	6	0	0	0	2	3	2	0	0	0	0	6	3	0	7	12	0	4	0	34	23	73	6	39	14	18	1	0	0	0	0	0	2	0	1	1	3	0	1	0	0	0	0	2	1	0	0	0	3
Streptomyces griseoviridis	1	1	0	0	0	3	0	1	0	2	0	0	0	0	0	0	0	0	0	18	8	11	57	7	127	4	3	0	0	0	6	2	0	0	1	0	0	0	0	2	5	0	0	0	0	0	0	0	0
Geobacillus stearothermophilus	0	0	0	0	0	1	1	0	0	4	0	0	0	2	0	0	0	0	0	141	8	46	59	0	0	2	0	0	0	1	0	0	0	0	0	0	0	0	0	0	1	0	0	1	1	1	0	0	0
Clostridium sp. SYSU GA15002T	11	0	0	3	1	2	0	1	0	0	0	0	0	0	0	0	1	0	0	65	9	96	32	0	5	0	3	0	0	2	1	1	0	3	1	1	1	4	0	1	3	1	2	0	1	0	1	0	0
Pseudomonas sp. LTGT-11-2Z	0	0	0	0	1	0	0	2	0	0	0	0	0	0	0	2	0	0	0	2	12	1	0	0	235	14	0	0	0	4	0	0	0	0	0	0	0	0	0	0	0	0	0	0	0	0	0	0	0
Burkholderia cepacia	4	3	1	0	0	0	1	0	0	0	0	2	0	1	4	1	3	1	0	11	12	53	43	17	55	17	4	0	0	3	1	3	7	0	1	1	0	0	0	0	0	0	0	0	0	0	0	0	0
Microbacterium endophyticum	15	0	0	1	2	0	0	0	2	0	1	0	42	0	5	0	0	0	1	70	11	75	26	0	0	0	1	0	0	1	0	2	0	3	0	0	4	0	0	0	0	0	0	0	0	0	0	0	0
Brachybacterium ginsengisoli	1	9	0	0	0	1	0	0	0	0	0	4	0	0	0	0	0	1	0	60	12	78	42	9	22	8	5	0	0	0	0	0	0	0	0	0	3	1	0	1	0	0	0	0	0	0	0	0	0
Streptomyces sp. DSM 40868	1	1	0	0	1	2	0	7	3	3	8	0	0	0	0	0	0	0	0	26	6	49	68	3	31	10	2	1	0	1	0	3	0	2	0	2	9	12	0	3	1	0	0	0	0	0	0	1	5
Paenibacillus sp. 14171R-81	0	0	0	0	2	0	0	1	0	0	0	0	0	0	0	0	0	0	0	48	28	60	79	7	28	1	1	0	0	0	2	0	0	0	0	0	1	1	0	3	0	0	0	0	0	0	0	1	0
Clostridium tyrobutyricum	2	1	1	2	4	1	0	1	3	0	1	1	7	0	1	0	2	0	0	74	7	85	27	0	0	1	0	1	1	1	2	1	2	0	2	0	1	2	1	2	2	1	1	1	0	1	2	3	0
Variibacter gotjawalensis	1	0	0	0	0	0	0	0	0	0	0	0	0	0	3	0	0	0	0	10	9	19	95	14	88	16	1	0	1	0	0	0	0	0	0	0	2	3	0	0	0	0	0	0	1	0	0	1	0
Haemophilus influenzae R2866	12	0	0	0	11	0	0	0	2	0	2	0	0	0	1	0	0	0	0	31	21	91	3	1	3	24	13	0	0	0	8	0	0	0	0	0	2	7	0	2	1	0	0	1	0	0	0	0	0
Mannheimia granulomatis	6	0	0	0	0	1	1	0	0	0	0	0	0	0	0	1	0	0	0	40	32	81	3	0	0	50	17	0	0	3	2	0	0	0	0	0	1	2	0	2	0	0	0	1	0	0	0	0	0
Blastomonas sp. RAC04	1	0	3	0	1	0	2	0	0	2	2	0	4	0	0	1	0	5	0	0	12	0	49	2	148	4	0	0	0	0	1	0	2	2	0	4	1	0	11	2	1	0	0	0	2	0	0	0	0
Silicimonas algicola	4	0	0	0	0	0	0	0	0	0	0	0	0	0	0	0	0	1	0	24	4	44	42	6	139	5	1	0	0	0	0	0	1	0	0	0	0	0	0	0	0	0	0	0	0	0	0	0	0
Hymenobacter oligotrophus	8	0	0	0	4	9	0	0	0	0	0	0	0	0	0	0	2	0	0	102	27	64	8	13	2	2	0	0	0	0	0	2	0	6	0	0	1	7	0	0	1	0	0	0	0	0	1	0	0
Arthrobacter sp. PGP41	5	0	0	1	4	0	0	0	0	1	0	0	0	0	0	0	0	0	0	111	18	44	44	0	12	4	0	0	0	0	0	0	0	0	0	0	1	2	0	0	1	0	0	0	0	0	0	0	0
Streptosporangium roseum DSM 43021	0	0	1	0	1	0	0	0	0	1	7	0	0	0	2	13	0	1	0	41	15	40	46	4	70	5	0	0	0	4	0	0	0	3	0	0	1	1	0	0	0	2	0	0	0	0	0	0	0
Novibacillus thermophilus	3	5	0	3	8	4	7	2	0	0	0	0	0	6	10	0	2	7	3	22	4	50	12	3	8	4	2	0	0	6	10	13	2	0	2	17	0	3	15	2	1	9	1	0	0	1	0	0	1
Bradyrhizobium japonicum SEMIA 5079	2	0	0	0	0	0	0	0	1	0	0	0	0	1	8	1	0	0	0	3	0	1	195	18	20	4	2	1	0	1	2	0	0	0	0	0	1	0	0	1	0	0	4	0	0	0	0	0	0
Rhodobacter sp. LPB0142	1	0	0	0	0	0	0	0	0	0	2	2	0	0	1	2	0	0	0	15	5	9	53	5	145	4	2	6	4	0	0	0	0	0	0	0	0	0	0	1	0	0	0	0	0	0	0	0	0
Hypericibacter terrae	0	0	2	2	3	0	0	5	0	3	1	0	0	0	21	3	0	2	0	8	4	7	49	8	132	6	4	0	0	0	0	0	0	2	0	0	0	3	0	0	0	0	0	0	0	0	0	0	0
Paraburkholderia megapolitana	1	0	0	0	1	1	4	0	3	4	0	0	0	0	2	2	0	4	0	70	12	74	8	12	29	17	1	0	3	0	0	1	0	0	0	0	4	1	0	2	0	1	0	0	0	0	0	0	2
Microbacterium pygmaeum	1	0	15	0	0	1	3	0	3	1	2	0	0	0	16	4	0	13	2	61	4	33	37	4	18	13	0	0	0	3	0	0	3	4	1	0	13	4	0	0	0	0	0	0	0	0	0	0	0
Leifsonia xyli subsp. cynodontis DSM 46306	1	0	1	0	0	1	1	2	0	0	1	0	1	0	0	0	0	0	0	88	13	70	62	1	4	5	1	0	0	0	1	0	0	0	0	3	2	0	0	0	0	0	0	0	0	0	0	0	0
Corynebacterium efficiens YS-314	17	4	0	0	1	0	0	0	0	0	0	0	4	0	0	0	1	0	0	106	17	36	19	4	1	29	2	0	0	0	2	0	0	0	0	0	2	3	0	2	1	0	0	0	0	0	0	0	0
Corynebacterium lactis RW2-5	10	0	0	0	3	5	1	0	1	2	0	0	4	0	0	0	0	1	0	108	12	52	20	7	4	20	3	0	0	0	0	0	0	1	0	0	0	0	0	6	0	0	3	0	0	0	0	0	0
Bifidobacterium thermophilum	6	0	0	0	0	0	0	0	2	0	0	0	0	1	0	0	0	0	0	85	29	59	60	2	1	3	2	0	1	0	0	0	0	0	0	0	5	0	0	6	2	0	0	0	0	0	0	0	0
Staphylococcus aureus subsp. aureus	1	0	0	0	0	0	0	0	2	0	0	0	0	0	0	0	0	0	0	100	11	112	36	0	0	0	2	0	0	0	0	0	0	0	0	0	0	0	0	3	0	0	0	0	0	1	0	0	0
Yangia pacifica	7	0	0	0	0	0	0	0	0	0	0	0	0	1	0	0	0	0	0	19	7	4	72	4	147	6	0	0	0	0	0	0	0	0	0	0	0	0	2	0	0	0	0	0	0	0	0	0	0
Salmonella bongori serovar 48:z41:-- str. RKS3044	2	11	3	5	5	15	3	17	5	2	5	18	8	1	3	0	0	16	3	0	0	2	0	0	0	0	2	2	10	3	4	3	0	0	4	3	9	0	2	14	0	0	0	5	0	2	3	4	3
Chromobacterium vaccinii	4	2	4	3	2	4	7	1	2	1	3	1	0	3	6	1	0	1	1	13	21	28	26	6	34	8	1	0	0	1	4	6	3	1	4	3	3	8	2	2	1	1	1	2	2	4	2	2	4
Mycolicibacterium sediminis	0	0	0	0	2	0	0	0	0	0	0	0	0	0	0	2	0	2	0	26	6	60	81	3	73	4	4	0	1	0	0	0	0	3	0	0	0	0	0	0	0	0	0	0	0	0	0	0	0
Rhodococcus sp. PBTS 1	4	0	0	0	0	6	0	0	0	0	5	0	0	0	0	0	0	4	0	43	10	32	24	7	49	46	15	1	0	0	6	0	0	0	0	0	0	0	0	0	0	0	0	0	0	0	0	0	0
Pediococcus pentosaceus	1	0	2	0	0	5	4	0	0	0	0	2	0	0	0	0	0	1	0	127	4	50	18	0	3	8	7	0	1	2	1	0	1	3	0	0	0	5	3	0	1	0	1	1	0	1	0	2	0
Halomonas sp. THAF5a	1	0	0	4	3	0	0	8	2	2	2	3	8	0	0	0	0	4	2	9	2	59	31	2	32	6	2	8	3	0	3	3	0	2	4	2	5	5	2	0	1	1	2	0	2	3	2	2	0
Solimonas sp. K1W22B-7	0	0	0	0	5	3	0	0	0	0	0	3	0	4	2	4	0	0	0	64	23	28	31	20	42	6	4	0	2	1	2	0	1	3	0	0	1	2	1	2	0	0	1	0	0	0	0	0	0
Limnohabitans sp. 63ED37-2	4	2	3	0	0	2	0	0	0	1	0	1	0	1	5	0	0	2	0	44	38	77	21	23	15	3	1	0	1	0	0	0	0	0	0	1	6	4	0	1	0	0	0	0	0	1	1	2	2
Azoarcus sp. DD4	3	0	0	0	3	0	0	1	0	0	0	0	0	0	0	1	0	0	0	34	29	56	43	8	65	6	3	0	0	0	0	1	0	4	0	0	0	0	0	0	0	4	2	0	0	0	0	0	0
Arcticibacterium luteifluviistationis	9	0	2	2	1	15	0	0	0	2	5	0	1	1	1	1	0	0	1	75	12	84	17	0	0	0	3	0	0	3	0	2	0	1	1	1	3	8	0	1	0	0	0	0	0	0	0	0	1
Bifidobacterium actinocoloniiforme DSM 22766	7	0	0	0	4	2	0	0	0	0	2	1	0	0	0	0	0	0	0	111	13	66	42	0	0	7	1	0	0	0	0	0	0	0	0	0	4	2	0	1	2	0	0	0	0	0	0	0	0
Thermaerobacter marianensis DSM 12885	4	0	0	2	0	0	0	3	0	0	0	0	0	0	0	0	0	0	0	11	2	164	45	2	20	4	1	0	1	0	0	0	0	0	0	0	0	2	0	0	0	1	0	0	0	0	0	0	0
Altererythrobacter epoxidivorans	0	1	0	0	3	2	0	3	0	0	2	0	0	1	6	1	0	5	0	53	0	4	47	8	120	2	1	1	0	0	0	0	0	6	0	0	0	0	0	0	0	0	0	0	0	0	0	0	0
Acinetobacter lwoffii WJ10621	2	0	4	0	8	3	5	0	0	0	2	17	18	2	26	31	4	44	0	0	4	0	0	4	2	0	0	2	0	10	0	2	18	4	2	0	4	8	12	0	0	0	0	0	0	0	0	0	0
Burkholderia ubonensis	1	3	1	0	0	0	0	2	0	2	4	0	0	1	2	6	2	1	1	12	12	25	59	20	57	14	3	1	0	2	0	3	3	0	0	0	6	0	0	1	0	0	0	0	0	0	2	0	0
Hydrogenophaga sp. RAC07	4	3	6	0	1	1	3	3	6	1	1	4	8	4	13	3	0	19	1	31	20	39	5	38	3	5	1	1	0	0	2	2	2	0	3	3	0	1	0	1	0	2	0	0	0	0	0	0	2
Simplicispira suum	0	1	2	0	2	1	2	0	1	0	9	0	2	0	0	7	0	2	1	26	27	118	3	21	5	11	0	0	0	1	0	0	0	2	1	2	1	2	3	0	0	0	1	0	0	0	0	1	1
Campylobacter sp. NCTC 13003	3	1	0	0	0	2	0	0	0	0	1	0	0	0	0	0	0	0	0	7	8	231	7	0	0	0	1	0	0	0	0	0	0	0	0	0	0	2	0	0	0	0	0	0	0	1	0	1	0
Cytophaga hutchinsonii ATCC 33406	26	0	0	0	3	2	0	0	0	0	2	0	2	0	4	0	0	0	0	72	19	80	22	1	0	0	2	1	0	1	0	0	0	0	1	0	2	9	0	4	1	1	0	0	0	0	0	0	0
Streptomyces spectabilis	2	2	1	0	3	0	0	0	0	0	1	1	3	1	1	0	0	1	0	37	5	30	63	3	85	7	0	1	1	0	1	0	0	0	0	1	1	0	3	0	1	0	0	1	1	1	0	1	0
Marmoricola scoriae	8	0	0	2	3	1	0	0	1	0	0	1	7	0	0	0	0	0	3	47	19	41	48	3	32	9	1	0	0	1	1	0	0	1	2	0	1	0	0	0	0	0	0	0	0	0	0	0	1
Bacillus velezensis	8	0	2	0	0	3	0	1	0	0	0	0	0	0	1	0	0	0	0	101	8	82	19	0	6	2	0	0	1	0	0	1	1	3	0	0	3	4	0	1	2	0	1	0	0	1	0	2	1
Clostridium sp. AWRP	22	0	3	2	2	2	6	0	0	1	0	2	2	3	5	0	4	2	2	74	1	31	11	1	11	0	0	0	3	0	2	2	2	1	3	4	6	1	0	3	0	3	1	1	6	1	1	2	3
Eubacterium limosum	8	0	2	1	0	6	1	0	2	0	0	0	0	0	0	0	1	1	0	83	18	92	25	1	0	2	1	0	4	1	1	0	1	0	0	0	4	3	0	1	0	0	0	0	0	0	0	0	0
Proteus vulgaris	7	4	0	0	6	4	1	3	1	2	3	0	0	2	0	0	4	4	2	63	14	69	6	1	1	1	5	2	3	0	1	0	1	11	1	1	3	4	4	1	2	1	3	2	1	1	0	0	2
Dokdonella koreensis DS-123	3	0	0	0	0	0	0	0	0	0	1	0	1	0	0	0	0	0	0	56	5	27	72	4	76	4	3	0	1	0	0	0	0	0	0	0	1	0	0	4	0	0	0	0	0	0	2	0	0
Chondromyces crocatus	2	0	1	2	2	3	1	1	0	1	0	0	0	0	3	0	0	0	0	29	11	41	51	2	99	5	1	0	2	1	0	0	0	0	0	0	2	2	0	0	0	0	0	0	0	0	0	0	0
Chryseobacterium sp. F5649	17	0	1	0	2	8	2	2	2	0	0	0	0	0	0	0	1	0	0	28	114	36	14	6	0	3	0	0	0	0	1	1	0	1	0	0	6	2	0	0	0	0	0	0	0	0	0	0	0
Anseongella ginsenosidimutans	45	0	0	0	2	6	0	0	0	0	0	0	0	0	0	0	0	5	0	64	42	28	31	7	0	1	2	0	1	0	0	0	0	3	1	0	5	2	1	4	1	0	0	0	0	0	0	1	0
Corynebacterium renale	3	0	0	0	0	0	0	0	0	0	0	0	0	0	0	0	0	0	0	104	25	56	28	4	2	28	5	0	0	0	0	0	0	0	0	0	0	1	0	4	0	0	0	0	0	0	0	1	0
Actinoplanes sp. OR16	1	1	0	0	0	2	0	0	0	0	0	0	0	0	0	0	0	0	0	62	14	26	77	5	51	15	0	0	2	0	0	0	0	0	0	0	2	0	0	0	0	0	0	0	1	0	0	0	0
Rubrobacter xylanophilus	1	0	0	0	1	0	0	0	0	0	0	0	0	0	0	0	0	0	0	95	27	36	43	1	38	4	0	0	0	0	0	0	0	0	0	0	1	12	0	0	0	0	1	0	0	0	0	0	0
Bacillus foraminis	14	2	0	0	3	6	1	1	0	1	1	0	0	0	0	0	3	0	2	118	9	49	25	0	2	1	0	0	0	2	5	0	0	0	1	0	1	2	3	3	0	0	1	0	0	0	0	1	0
Paenibacillus sp. 12200R-189	5	2	1	0	0	0	0	0	0	0	0	0	2	0	0	0	0	0	0	31	8	145	49	2	7	2	0	0	0	3	0	0	1	0	0	0	0	1	1	0	0	0	2	0	0	1	0	0	0
Pasteurella dagmatis	12	0	0	0	13	0	0	0	2	0	0	0	0	0	0	1	0	1	0	16	41	100	7	0	6	18	11	0	0	1	0	1	0	0	2	0	2	10	0	3	3	0	0	0	1	0	0	0	0
Pandoraea fibrosis	3	3	11	8	3	1	8	5	0	0	6	0	0	0	5	0	6	8	0	13	7	32	21	9	55	5	2	2	4	0	0	0	7	2	4	6	0	0	1	0	0	2	1	0	1	1	0	0	0
Streptomyces sp. NHF165	1	0	0	0	0	1	1	0	0	0	0	0	0	0	0	2	0	0	0	27	6	23	56	7	119	6	5	0	0	0	1	1	0	0	0	1	2	1	0	1	1	0	0	0	0	0	0	0	0
Auraticoccus monumenti	34	1	0	0	1	1	1	0	1	0	3	0	6	0	4	2	1	2	0	16	13	32	47	0	58	30	3	0	0	0	0	2	0	2	0	0	0	0	0	0	0	0	0	0	0	0	0	0	0
Nakamurella panacisegetis	5	1	0	0	1	0	0	0	1	0	0	0	4	0	4	2	0	2	1	38	4	41	58	3	72	9	0	0	0	0	0	1	0	0	0	0	6	0	2	0	0	0	0	0	0	0	0	0	0
Streptococcus ruminantium	2	0	0	0	3	3	1	0	0	0	8	0	0	0	0	0	0	0	0	68	10	56	92	0	0	7	2	0	0	0	0	0	0	0	0	0	1	7	0	1	0	0	0	0	0	0	0	0	0
Staphylococcus arlettae	2	7	3	1	0	12	2	3	1	2	0	3	0	1	3	4	3	0	0	66	10	67	13	2	2	5	2	1	0	5	5	2	0	1	3	2	0	3	2	2	0	0	0	0	0	2	2	2	4
Erysipelothrix sp. HDW6A	16	0	0	0	9	8	0	1	0	0	1	0	0	0	0	0	0	0	0	121	2	76	11	0	0	2	1	0	0	0	0	0	0	3	0	0	5	0	0	0	2	1	0	0	0	1	0	0	0
Mesorhizobium ciceri ca181	8	0	0	0	4	10	0	0	0	0	0	0	0	0	0	0	0	0	0	67	5	69	73	2	6	9	1	0	0	0	0	1	0	0	0	0	0	3	0	0	0	1	0	0	0	0	0	0	0
Burkholderia thailandensis	13	0	2	2	0	0	1	1	0	0	0	0	0	2	2	0	4	0	0	9	17	69	38	10	66	1	3	0	0	2	0	0	0	0	1	0	0	0	0	0	0	0	0	0	0	0	0	0	0
Campylobacter coli	2	1	0	1	4	1	2	2	2	0	1	1	0	0	1	0	0	2	2	112	5	59	10	1	1	2	0	1	0	0	1	5	0	1	1	7	2	3	1	2	0	1	4	0	1	3	1	0	0
Streptomyces antimycoticus	3	0	15	12	0	1	0	4	2	6	1	4	0	1	0	0	1	0	0	28	21	11	28	2	8	5	1	4	2	7	2	2	4	1	5	7	0	2	8	3	1	1	0	0	0	0	1	2	0
Corynebacterium halotolerans YIM 70093 = DSM 44683	1	0	0	0	0	4	0	0	0	0	0	0	6	0	0	0	0	0	2	55	14	79	46	4	19	16	1	1	1	2	0	0	0	0	0	0	3	0	0	0	1	0	0	0	0	0	0	0	0
Mycobacterium sp. JS623	3	0	0	0	0	1	0	0	0	0	0	1	0	0	0	0	0	0	0	41	11	59	51	0	80	3	1	0	1	1	0	0	1	0	1	1	1	0	0	2	1	0	1	0	0	0	0	0	0
Microlunatus phosphovorus NM-1	3	0	0	0	3	3	0	0	0	0	0	0	0	0	8	0	0	2	0	72	15	51	35	1	24	32	3	0	1	0	0	0	0	0	0	0	6	0	0	0	0	1	0	0	0	0	0	0	0
Saccharomonospora azurea NA-128	3	0	1	0	0	2	0	0	1	0	0	0	0	0	0	0	0	0	0	39	12	48	44	1	89	2	1	0	0	0	0	1	0	0	0	0	1	1	0	0	0	0	0	0	2	0	0	0	0
Lactobacillus pentosus	7	2	0	0	0	3	0	0	0	0	0	0	0	0	0	0	0	0	0	70	6	140	8	0	3	0	0	0	1	0	0	2	0	2	0	0	1	4	0	1	1	0	0	0	1	0	0	2	0
Azospirillum humicireducens	0	0	0	0	2	1	0	0	0	0	0	1	0	0	0	0	0	0	0	40	5	47	53	11	93	4	0	0	0	0	0	0	0	0	0	0	2	0	0	0	0	0	0	0	0	0	1	0	2
Raoultella terrigena	1	0	0	0	0	10	0	1	0	0	1	0	0	1	0	0	0	2	0	118	20	41	52	1	0	0	0	0	0	0	1	0	0	0	0	2	1	7	0	0	0	1	0	0	0	0	0	0	0
Immundisolibacter cernigliae	3	0	0	0	0	1	1	1	0	0	0	2	0	0	0	0	0	4	0	10	15	116	35	8	38	11	0	0	0	0	0	3	0	0	0	0	1	0	5	1	0	0	0	0	0	0	0	1	0
Burkholderia sp. KK1	36	0	2	0	2	1	2	1	0	0	4	4	0	0	2	0	0	0	2	33	8	38	30	12	48	12	1	0	1	0	2	0	0	0	6	0	0	1	3	4	0	0	0	0	0	0	0	0	0
Variovorax paradoxus S110	2	0	3	2	0	0	2	0	5	0	1	0	0	0	5	0	0	6	0	25	20	36	27	24	82	3	2	0	0	0	2	0	0	2	1	0	0	3	2	0	0	0	0	0	0	0	0	0	0
Candidatus Symbiobacter mobilis CR	1	0	0	0	1	1	2	0	0	0	0	0	0	0	0	0	8	0	0	18	6	186	10	3	7	6	1	0	1	0	0	0	0	0	0	0	1	0	0	0	1	0	0	0	0	0	0	0	1
Hymenobacter jejuensis	2	0	0	0	0	4	0	0	0	1	0	0	0	1	0	0	0	0	0	34	78	41	31	11	7	0	4	0	0	2	0	0	0	4	0	0	0	3	1	0	1	0	0	0	0	0	0	0	0
Corynebacterium doosanense CAU 212 = DSM 45436	0	0	2	0	6	1	0	0	1	0	1	0	0	0	0	0	2	1	1	54	15	84	48	6	8	6	4	0	2	1	0	1	0	0	0	0	4	2	0	3	0	0	1	0	0	0	0	0	2
Lactococcus lactis subsp. lactis	1	3	0	0	2	0	0	0	1	0	5	0	3	0	1	0	1	0	1	140	9	38	14	0	0	4	0	0	0	0	0	1	0	2	1	2	0	2	0	6	0	1	0	1	2	1	0	1	1
Rhizobium flavum	0	0	0	0	0	0	0	0	0	1	0	0	0	0	0	0	0	0	0	2	15	22	37	9	156	14	2	0	0	0	0	2	0	0	0	0	0	1	1	0	0	0	0	0	0	0	0	0	0
Vibrio cholerae	4	1	0	0	1	9	1	0	0	1	1	0	11	1	0	0	1	1	0	67	11	45	50	1	0	3	5	0	0	1	3	2	0	0	1	2	2	3	0	2	3	0	2	0	0	0	0	0	2
Comamonas kerstersii	0	1	3	8	1	0	2	0	0	1	0	2	2	0	0	5	0	8	0	25	37	60	18	15	27	3	4	0	0	0	1	0	5	0	1	0	3	1	0	1	0	0	3	2	0	1	1	1	0
Hymenobacter sp. BRD72	32	3	0	0	0	5	0	0	2	2	0	0	0	0	0	0	0	0	1	49	45	50	32	19	1	3	3	0	1	0	0	0	0	1	0	0	1	4	1	1	0	0	0	0	0	0	0	1	1
Flammeovirga sp. MY04	3	0	2	0	1	5	2	4	1	5	4	0	0	0	0	0	0	0	10	51	7	76	13	0	1	0	2	1	1	2	0	2	0	3	0	2	7	7	0	7	1	0	3	1	1	0	0	0	0
Microbacterium wangchenii	1	0	6	0	9	3	0	0	4	0	1	0	8	0	9	11	0	6	0	47	16	71	11	2	15	5	3	0	0	0	1	0	0	3	0	0	5	0	0	1	1	0	0	0	0	0	0	0	0
Meiothermus silvanus DSM 9946	2	0	1	0	0	0	0	0	0	0	0	1	0	0	0	0	0	0	0	89	19	53	78	1	0	2	0	0	0	0	0	0	0	0	1	1	0	3	0	2	2	0	0	0	0	0	1	0	0
Roseiflexus castenholzii DSM 13941	2	0	4	0	0	0	0	0	0	0	0	0	0	0	1	3	0	0	0	34	1	43	133	0	30	2	0	0	0	0	0	0	1	0	0	0	2	4	0	0	0	0	0	0	0	0	0	0	0
Brevundimonas sp. 'scallop'	4	7	0	1	0	0	4	0	0	0	1	2	15	0	9	3	0	7	2	14	40	12	24	21	33	36	0	1	2	1	0	0	1	0	0	0	3	0	1	0	0	0	0	0	1	0	4	0	1
Gluconacetobacter diazotrophicus PA1 5	7	0	0	0	0	0	1	2	0	0	0	2	0	0	2	0	0	0	4	16	0	21	52	11	116	4	1	0	0	7	1	0	0	0	0	1	0	0	0	1	0	0	0	0	1	0	0	0	0
Aggregatibacter actinomycetemcomitans HK1651	2	0	0	0	1	0	1	0	0	0	0	0	0	0	0	0	0	0	0	6	90	145	0	0	0	7	3	0	0	0	0	0	0	0	0	1	0	0	0	1	0	0	0	0	0	0	0	1	0
Pseudomonas rhodesiae	5	0	0	0	2	1	0	0	0	1	3	0	3	0	0	10	0	5	1	18	133	22	2	14	17	17	0	0	0	2	0	0	1	0	0	0	0	0	0	0	0	0	0	1	1	0	0	0	0
Cnuibacter physcomitrellae	0	0	3	0	2	0	0	0	0	0	6	0	0	0	0	0	0	4	0	60	2	55	26	0	76	1	2	0	0	0	1	0	0	0	0	0	15	0	0	2	2	0	0	0	0	0	0	0	0
Nocardia brasiliensis ATCC 700358	0	0	0	0	3	1	1	0	0	0	0	0	0	0	2	0	0	0	0	12	10	81	54	5	74	5	0	0	0	0	0	0	0	5	0	0	0	0	0	2	0	0	0	0	0	0	0	0	1
Phoenicibacter congonensis	0	1	0	0	4	1	0	0	0	0	0	0	0	0	0	0	0	0	0	50	47	83	33	0	0	4	0	0	0	0	0	0	0	0	0	0	1	0	0	20	4	0	0	0	0	0	0	0	0
Ensifer adhaerens OV14	2	1	0	0	0	1	0	0	0	0	0	0	0	0	1	0	3	5	0	29	7	79	37	17	50	10	3	0	0	1	0	0	0	1	0	0	0	0	0	0	0	0	0	0	0	0	2	0	0
Lelliottia jeotgali	3	2	3	4	7	2	6	8	7	2	3	2	4	3	9	1	4	3	3	2	4	25	6	0	1	1	2	5	2	3	4	5	1	5	5	4	7	9	2	2	3	2	10	3	5	4	4	3	5
Pasteurellaceae bacterium Orientalotternb1	5	0	0	0	10	0	0	0	1	0	3	0	0	0	0	3	0	0	0	30	33	75	4	0	3	40	12	0	1	0	0	0	0	1	0	0	3	1	0	5	0	0	0	0	0	0	0	0	0
Vibrio vulnificus	17	0	3	1	10	1	1	4	3	4	0	2	2	3	4	3	2	1	3	38	15	25	10	0	8	3	0	2	5	2	7	0	0	2	5	2	4	1	0	10	5	1	1	2	3	2	4	2	2
Sedimenticola thiotaurini	2	0	0	0	0	2	0	0	0	0	0	0	0	0	6	0	0	0	0	78	51	76	20	1	1	3	1	0	0	0	0	0	0	0	0	0	1	9	0	1	2	0	0	0	0	1	0	0	1
Sorangium cellulosum So0157-2	2	1	2	5	9	7	2	1	1	5	0	2	2	0	0	1	0	0	0	33	8	44	22	5	29	1	1	12	12	3	7	2	0	3	0	2	0	2	0	2	6	0	0	0	2	1	0	0	1
Desulfococcus oleovorans Hxd3	0	0	0	0	3	1	1	0	1	0	0	0	1	1	0	0	0	3	1	63	8	87	61	0	15	2	2	0	0	0	0	0	0	0	0	3	1	0	0	0	1	0	1	0	0	0	1	0	0
Pseudonocardia sp. HH130629-09	1	0	1	0	0	2	0	0	0	0	0	0	0	0	0	0	2	0	0	60	10	57	91	1	13	8	1	0	0	0	0	0	0	4	0	0	0	3	0	1	0	0	0	0	0	0	0	0	0
Streptococcus suis D12	3	0	0	0	0	3	0	0	0	0	0	0	4	0	0	0	0	0	0	79	20	72	48	0	0	7	10	0	0	0	0	0	0	0	0	0	1	6	0	1	0	0	0	0	0	0	0	0	1
Lactobacillus rhamnosus	3	0	0	1	0	2	0	0	0	1	0	0	0	0	0	0	1	0	0	121	3	51	54	0	0	0	1	0	1	1	0	0	0	0	0	1	1	4	2	0	0	0	0	0	0	0	0	0	0
Enterococcus gilvus	2	0	1	1	3	4	0	0	0	1	2	0	0	0	0	0	0	1	0	125	7	52	17	0	1	4	5	0	2	0	0	0	0	0	1	2	5	6	0	2	1	0	0	0	0	0	0	0	0
Clostridium septicum	18	0	0	0	5	8	1	0	2	1	3	0	1	1	1	0	0	1	0	43	3	108	32	0	2	0	1	0	0	2	2	0	0	0	2	1	2	3	1	0	0	0	0	0	0	0	0	2	0
Methylocystis bryophila	14	0	0	0	1	0	0	0	0	0	0	0	0	0	0	0	0	0	0	19	7	79	31	24	57	11	0	4	0	0	0	1	4	0	0	0	0	0	1	1	0	0	0	0	0	0	0	0	0
Pseudorhodoplanes sinuspersici	6	0	0	1	0	0	0	0	2	0	0	0	0	4	0	3	1	3	0	9	3	26	70	18	74	25	0	0	0	0	0	0	0	0	0	0	0	0	0	1	0	0	0	0	0	0	0	0	0
Planctomyces sp. SH-PL62	0	0	0	0	1	0	8	0	2	1	0	2	0	0	1	0	0	0	0	19	15	55	33	4	88	1	2	1	0	0	0	0	0	0	0	1	1	1	0	0	0	0	0	0	0	0	0	0	0
Edaphobacter sp. 12200R-103	0	0	0	0	2	6	0	0	1	0	2	0	0	0	0	0	0	0	0	98	11	63	46	2	8	2	1	0	0	0	2	0	2	0	0	1	4	0	0	0	0	0	0	0	0	0	0	0	0
Aerococcus urinaehominis	16	0	0	0	5	1	0	0	2	1	0	1	0	1	0	0	0	0	0	111	10	59	38	0	0	2	2	0	0	0	0	0	0	1	0	1	0	1	0	1	0	0	0	0	0	0	0	1	0
Hungateiclostridium thermocellum	14	0	0	1	7	2	1	0	0	0	2	0	0	0	0	2	3	1	0	76	7	105	23	1	1	0	0	0	0	0	1	0	0	1	0	0	4	2	0	0	0	1	0	0	0	0	0	0	0
Dehalococcoides mccartyi 195	3	0	0	0	0	0	0	0	0	3	0	0	0	0	0	0	0	0	0	86	10	144	3	0	0	0	0	0	0	0	0	1	0	0	0	0	6	0	0	0	0	0	0	0	0	0	0	0	0
Swingsia sp. F3b2	0	0	0	0	0	0	0	0	0	1	0	1	0	0	0	0	0	0	0	34	16	111	83	0	0	0	7	0	0	1	0	0	0	3	0	0	0	0	1	0	0	0	0	0	0	0	0	0	0
Acinetobacter ursingii	1	0	2	0	0	0	0	1	0	0	0	1	0	3	0	4	3	0	0	66	99	24	4	10	9	5	5	0	0	1	0	0	0	0	0	0	0	0	3	2	1	0	0	1	2	2	0	3	0
Mycolicibacterium goodii	2	0	0	0	0	1	0	0	0	0	0	0	1	0	0	0	0	0	0	121	12	51	32	2	21	6	0	1	0	0	0	0	0	2	0	0	1	0	0	0	0	0	0	0	0	0	0	0	0
Lentzea guizhouensis	2	0	0	0	0	4	2	0	0	0	0	0	0	0	3	0	0	0	0	25	8	36	47	4	98	13	1	0	0	0	0	0	0	0	0	0	3	1	0	1	0	0	0	0	0	0	0	0	0
Staphylococcus caprae	6	1	0	1	1	1	0	0	0	1	0	0	35	1	10	0	0	0	0	47	23	45	10	0	0	5	3	48	0	0	0	0	0	3	1	0	1	0	0	0	1	1	0	0	1	0	0	1	0
Geosporobacter ferrireducens	6	0	0	0	2	5	0	0	0	1	0	1	0	0	0	1	2	2	1	79	9	85	16	0	4	3	1	0	0	2	0	1	1	0	0	1	6	1	1	0	1	1	0	0	0	0	0	2	1
Pseudomonas syringae	0	1	1	1	3	0	7	0	0	0	0	0	0	3	5	8	2	7	0	70	9	10	40	0	48	5	2	0	0	0	0	1	1	0	0	4	5	0	2	0	0	0	3	0	2	1	1	0	1
Variovorax sp. WDL1	3	0	0	0	2	0	2	0	2	1	2	4	1	0	0	8	0	0	2	34	17	54	27	21	35	14	1	1	0	0	0	0	1	0	0	0	2	2	1	6	0	0	3	0	0	0	0	0	0
Sterolibacteriaceae bacterium J5B	2	0	0	0	2	2	1	0	0	2	0	0	0	0	0	0	0	0	0	9	32	40	115	2	31	3	2	0	0	0	0	0	0	1	0	0	0	1	0	2	1	0	4	0	0	0	0	0	0
Runella sp. HYN0085	1	0	0	0	3	5	0	0	0	1	0	0	0	0	0	0	0	0	0	35	12	101	28	16	0	4	3	0	0	0	1	0	5	2	0	0	1	20	0	1	0	0	1	0	1	0	0	0	0
Sphingobacterium sp. DR205	19	0	1	0	0	3	1	0	0	2	0	6	0	3	0	5	0	0	2	64	18	68	19	2	0	1	2	0	0	2	0	0	0	2	0	0	12	5	0	4	0	0	0	0	0	0	1	0	2
Tetrasphaera sp. HKS02	6	0	1	0	0	6	0	0	0	1	0	0	2	0	0	0	0	0	0	73	17	49	43	0	33	10	2	0	0	0	2	0	0	0	0	0	2	2	0	0	0	0	0	0	0	0	0	0	0
Streptomonospora sp. M2	2	0	0	0	1	0	0	1	0	0	0	0	0	0	2	0	0	0	1	69	13	34	76	1	29	7	0	0	0	0	0	0	0	1	0	4	1	0	0	1	5	0	0	1	0	0	0	0	0
Jiangella sp. DSM 45060	3	0	0	0	1	0	1	0	0	0	0	0	0	0	6	11	0	0	0	33	11	43	39	5	76	6	2	0	2	0	0	1	0	2	0	0	0	2	0	0	1	0	0	0	0	0	0	0	0
Clostridium argentinense	9	3	2	1	4	8	0	1	5	0	1	2	10	0	0	2	1	2	1	49	3	63	15	2	2	0	4	1	1	0	2	2	0	3	1	1	2	4	0	0	3	0	2	1	1	0	1	0	2
Alcanivorax dieselolei B5	0	0	2	0	0	0	0	0	0	0	1	0	0	0	2	0	1	0	6	31	0	9	138	0	12	13	0	1	1	2	0	1	0	2	0	0	3	0	3	0	1	0	0	0	0	0	1	3	0
Methylomonas clara	1	3	7	1	2	3	4	0	2	0	8	2	12	10	14	26	0	8	6	26	41	14	0	13	0	2	0	2	0	0	0	0	11	3	0	3	8	2	4	0	0	0	0	0	0	0	0	0	1
Pseudodesulfovibrio profundus	10	6	0	0	2	3	0	0	0	0	1	0	0	0	0	0	0	4	0	87	34	71	15	0	2	3	1	0	0	0	0	0	0	0	0	0	0	9	1	0	0	0	0	0	0	0	0	0	0
Flavobacteriaceae bacterium F202Z8	25	0	2	1	5	8	0	3	1	0	0	0	0	0	0	1	0	1	0	27	23	75	12	0	11	2	2	1	0	0	0	1	0	3	0	0	6	7	0	9	0	0	0	0	2	3	2	2	0
Brachybacterium vulturis	7	0	0	0	1	1	0	0	0	0	0	0	0	0	4	0	0	0	0	93	22	74	24	5	5	7	0	1	0	0	0	0	0	0	0	0	0	3	0	1	0	0	0	0	0	0	0	0	0
Luteipulveratus mongoliensis	1	0	3	1	1	11	1	0	0	0	0	1	0	0	3	2	0	0	0	63	4	63	45	3	24	6	5	0	1	2	0	0	6	0	0	0	1	2	0	0	3	0	0	0	0	0	0	0	0
Bifidobacterium pseudolongum	1	0	0	0	4	0	0	0	0	0	0	0	5	6	0	0	0	0	0	74	9	94	42	0	3	2	1	0	0	0	0	0	0	1	0	0	2	0	0	0	0	0	1	0	0	0	0	0	0
Lactobacillus delbrueckii subsp. jakobsenii ZN7a-9 = DSM 26046	15	1	5	4	10	13	2	16	2	1	7	16	0	6	1	0	9	0	5	4	0	0	0	0	0	0	2	3	8	2	5	6	8	1	1	2	1	6	3	4	4	5	1	2	2	0	2	2	3
Staphylococcus pseudintermedius	2	0	0	0	0	0	1	0	0	0	1	0	0	0	0	0	0	0	0	144	4	61	19	0	4	0	3	0	0	0	0	0	0	0	0	0	5	3	0	0	3	0	0	0	0	0	0	0	0
Oceanobacillus sp. 160	5	0	1	0	1	2	0	0	0	0	0	0	0	0	0	0	0	0	0	118	4	71	18	0	1	2	0	0	0	1	0	0	0	2	1	0	2	2	2	2	0	0	0	0	0	1	2	0	0
Devosia sp. 1566	2	1	0	0	0	0	0	2	0	1	0	0	10	0	1	25	0	0	1	28	14	28	67	0	48	7	1	0	1	0	1	0	0	2	1	0	2	1	0	0	0	1	0	0	0	0	0	0	0
Salipiger profundus	0	0	2	0	1	1	6	0	0	2	0	2	12	2	2	2	0	1	0	6	6	5	51	5	91	10	0	0	0	2	1	0	1	3	0	6	4	1	0	0	0	0	0	0	1	0	4	4	0
Marinilactibacillus sp. 15R	11	0	0	0	0	1	0	0	0	3	0	1	0	1	0	0	0	0	0	100	6	48	48	0	3	7	0	0	0	0	0	0	0	2	1	0	1	5	0	1	1	0	0	0	0	0	0	2	0
Pelosinus sp. UFO1	5	0	0	0	8	5	0	1	2	1	0	0	0	1	1	0	0	0	0	88	19	77	15	0	2	1	2	1	1	0	0	1	0	0	0	1	2	2	0	4	0	0	0	0	0	0	1	0	0
Serratia sp. YD25	4	4	9	2	13	3	5	4	1	2	7	0	0	4	0	0	0	0	0	14	10	5	4	1	4	2	1	0	2	5	6	5	1	1	8	5	17	4	4	6	0	0	1	1	1	0	0	1	3
Pseudomonas sp. DG56-2	12	2	0	0	0	0	0	3	0	0	0	0	0	0	0	0	0	2	1	26	16	24	4	4	134	8	2	0	0	0	0	0	0	1	0	0	2	0	0	0	0	0	1	1	0	0	0	0	6
Agromyces sp. HY052	2	0	3	0	1	3	1	0	0	2	1	0	0	2	4	22	0	4	0	48	7	34	61	1	33	7	0	1	0	0	0	0	0	0	0	0	4	2	0	2	0	0	0	0	0	1	1	0	0
Clavibacter michiganensis subsp. michiganensis	0	2	4	0	3	0	1	0	0	0	2	0	0	0	0	0	0	0	0	37	10	38	55	1	82	8	1	0	0	0	0	0	0	0	0	0	2	0	0	0	0	0	0	0	0	0	0	0	0
Ornithinimicrobium sp. AMA3305	3	0	0	1	0	2	2	0	0	1	2	1	4	1	1	0	0	0	1	74	22	32	45	3	32	7	3	0	0	0	0	1	0	0	1	0	2	4	0	1	0	0	0	0	0	0	0	0	0
Streptomyces actuosus	0	0	0	0	0	0	0	0	0	1	0	0	0	1	0	0	0	0	0	70	12	70	46	3	36	4	2	0	0	0	1	0	0	0	0	0	2	0	1	0	0	0	0	0	0	0	0	0	0
Paenibacillus borealis	3	0	0	0	3	6	0	0	0	0	0	0	0	0	1	0	0	0	0	100	0	74	59	0	0	1	0	0	0	0	0	0	0	0	0	0	0	0	0	0	0	0	0	0	0	0	0	0	0
Ezakiella massiliensis	13	0	0	0	6	5	0	0	1	0	0	0	1	0	1	0	0	1	0	78	14	77	13	4	1	0	1	0	1	0	0	0	2	5	0	1	4	1	0	3	0	1	0	0	0	0	0	1	0
Tepidiforma bonchosmolovskayae	2	0	0	0	0	3	0	0	0	0	0	0	0	0	0	1	4	0	0	83	26	59	55	0	1	4	0	0	0	0	1	0	0	1	0	0	1	2	0	1	0	0	0	0	0	0	0	1	0
Pseudomonas cichorii JBC1	0	0	1	0	1	0	1	0	0	1	0	0	0	0	0	2	0	3	0	75	8	66	16	1	63	4	0	0	2	0	0	1	0	0	0	0	1	3	0	0	0	0	0	2	0	0	0	0	0
Shewanella japonica	41	0	1	0	10	1	1	0	0	0	0	0	0	0	0	0	0	1	0	80	6	97	1	0	0	2	3	0	0	0	0	0	1	0	0	0	2	2	0	0	0	0	0	0	0	0	0	0	0
Curvibacter sp. AEP1-3	0	0	0	2	0	5	0	0	0	0	4	0	0	0	5	12	8	0	3	24	27	59	31	20	3	7	2	4	1	0	2	0	1	1	0	0	3	0	0	1	0	0	0	0	0	0	0	0	1
Corynebacterium kutscheri	6	0	0	1	0	1	0	0	2	0	0	0	1	1	1	0	0	0	1	79	13	45	33	0	0	12	2	1	0	1	0	0	1	2	0	0	9	1	1	4	0	0	0	0	2	0	0	2	0
Mannheimia sp. ZY170218	4	0	0	0	11	1	0	0	0	0	0	0	0	0	0	0	0	0	0	14	16	48	78	0	0	58	6	0	0	2	0	0	0	0	0	0	0	2	0	1	0	0	0	0	1	0	0	0	0
Pseudomonas azotoformans	1	0	2	4	1	0	1	1	1	3	1	0	0	0	4	0	2	6	1	31	9	28	29	2	82	4	1	2	1	2	3	0	0	1	0	0	3	4	4	0	0	1	1	0	0	1	0	0	4
Variovorax sp. PBS-H4	4	0	0	0	2	2	0	0	0	0	0	1	1	2	4	6	8	13	1	43	17	39	22	28	10	9	7	1	0	1	0	0	2	2	0	0	1	3	0	2	0	0	0	0	1	0	0	0	1
Geobacter sp. M18	3	0	0	0	1	0	0	0	0	1	0	0	0	0	1	0	0	0	0	76	22	65	35	1	22	0	1	1	0	0	0	0	0	0	0	0	2	8	0	0	1	0	0	0	0	0	0	0	2
Sphingobacterium sp. ML3W	14	1	0	1	3	6	0	1	0	4	0	1	7	0	0	1	8	2	0	71	1	59	25	3	2	0	4	1	3	0	2	0	1	0	0	1	5	2	0	2	0	2	0	0	2	1	0	1	0
Streptomyces davaonensis JCM 4913	7	0	1	1	2	1	0	1	0	0	1	0	19	3	1	2	0	0	0	9	6	13	85	1	56	8	0	0	0	1	1	0	1	0	1	0	0	0	0	0	4	0	0	0	0	2	3	2	2
Eggerthella lenta	1	0	0	1	0	2	0	0	0	0	0	0	0	0	0	0	0	0	0	74	43	80	34	1	0	1	0	0	0	0	0	0	0	0	0	0	2	0	0	3	0	0	0	0	0	0	0	0	0
Paenibacillus albus	0	0	0	0	2	2	0	0	0	0	0	0	0	0	0	0	0	0	0	46	1	141	35	0	0	0	2	0	0	0	1	0	0	0	0	0	7	2	0	1	0	1	0	0	0	0	0	0	0
Heliorestis convoluta	15	0	1	0	1	7	4	0	0	2	0	0	2	1	0	0	0	0	0	86	5	59	24	0	5	0	2	2	1	1	0	0	0	3	0	0	11	4	1	1	1	0	1	0	1	2	0	1	0
Erysipelothrix sp. HDW6C	51	0	0	0	1	8	0	0	2	2	0	0	0	0	0	0	0	0	0	116	2	36	8	0	0	1	0	0	0	0	0	0	1	1	0	0	10	2	0	0	1	0	2	0	0	0	0	0	0
Bordetella trematum	0	0	0	0	5	0	0	1	0	2	2	0	1	0	1	0	0	0	0	26	11	138	15	9	3	21	2	0	0	0	0	0	0	0	0	4	3	1	0	1	0	0	1	0	0	0	0	0	0
Pseudodesulfovibrio sp. zrk46	0	1	0	0	0	1	0	0	0	0	0	0	0	0	0	1	0	0	0	29	13	148	24	0	2	2	1	1	0	4	0	0	0	0	0	2	0	0	0	0	3	0	0	0	0	1	0	1	0
Curtobacterium pusillum	3	0	2	0	0	0	1	0	0	0	0	0	2	0	1	0	0	8	0	47	5	56	15	8	85	0	3	0	0	0	0	0	2	0	0	0	7	0	0	0	2	0	0	0	1	0	0	0	0
Paenibacillus naphthalenovorans	3	0	0	0	7	1	0	0	1	1	0	0	0	0	0	0	0	0	0	46	11	131	26	0	0	2	1	0	0	0	0	0	1	0	0	1	5	0	0	1	0	0	0	0	0	0	0	0	0
Hartmannibacter diazotrophicus	0	1	0	0	3	0	0	0	0	0	3	0	2	0	0	0	3	0	0	18	9	43	43	17	85	7	1	1	0	1	2	0	0	0	1	0	0	1	4	0	0	0	0	0	0	0	0	0	0
Haemophilus influenzae CGSHiCZ412602	10	0	0	1	7	7	3	0	6	0	0	0	0	0	0	0	2	0	0	15	22	72	6	0	1	42	11	0	0	0	0	0	0	1	0	0	0	0	0	6	0	0	0	1	2	0	0	0	0
Thiomicrorhabdus indica	5	2	3	4	4	3	4	2	2	0	11	4	15	6	2	5	0	1	0	35	0	8	4	0	5	4	0	8	3	6	1	2	3	2	4	3	8	10	2	5	0	2	1	4	3	1	6	0	4
Fusobacterium ulcerans	12	4	1	1	0	2	1	0	4	1	0	0	1	0	0	0	0	1	0	16	3	108	18	0	3	0	0	0	3	2	1	0	1	2	0	2	2	14	0	3	2	0	1	0	1	0	0	0	1
Salinispira pacifica	4	1	2	5	5	6	0	4	2	1	3	2	5	3	0	9	9	2	1	10	10	20	9	1	0	3	0	0	4	5	7	3	4	0	7	2	5	1	3	5	2	4	8	2	0	12	4	2	0
Streptomyces xinghaiensis S187	0	0	1	0	2	0	0	2	1	0	0	1	0	0	0	3	0	0	0	92	8	35	42	1	32	8	0	0	0	1	1	0	1	0	0	0	3	0	0	3	0	0	0	0	0	0	0	0	0
Corynebacterium geronticis	3	0	0	0	0	1	1	0	0	0	0	0	0	1	0	0	3	0	0	108	19	26	42	2	0	20	8	0	0	0	0	0	0	1	0	0	2	2	0	3	1	0	0	0	0	0	0	0	0
Amycolatopsis sp. BJA-103	0	0	0	0	3	0	0	0	1	0	3	0	0	0	2	0	1	0	0	23	7	49	49	4	85	6	0	0	0	0	0	0	0	1	1	1	1	1	0	0	0	0	0	1	1	0	0	0	1
Kibdelosporangium phytohabitans	0	2	3	0	1	0	1	0	2	0	0	0	0	2	5	3	1	6	0	59	7	30	52	1	59	1	1	0	0	0	0	0	0	1	0	0	0	2	0	1	0	0	0	2	1	0	0	0	2
Micromonospora echinofusca	0	0	0	0	0	3	0	0	0	1	1	0	0	0	0	1	0	0	0	57	10	68	33	1	48	3	1	2	15	0	0	0	0	0	0	1	0	0	0	0	1	0	0	0	0	0	0	0	0
Scytonema sp. NIES-4073	19	7	7	9	3	6	0	3	0	1	7	1	0	5	3	1	2	4	2	7	1	7	0	1	1	1	1	4	9	2	14	0	5	0	2	7	1	5	7	7	2	2	0	3	2	5	1	3	4
Deinococcus maricopensis DSM 21211	3	0	0	0	1	3	0	0	0	0	0	0	0	0	0	3	0	0	0	52	20	86	29	1	20	0	9	0	0	0	1	0	0	3	0	0	2	10	0	2	0	0	0	0	0	0	0	0	0
Candidatus Promineofilum breve	3	0	0	0	0	0	0	2	0	0	1	0	0	1	0	0	0	0	0	37	3	85	42	7	42	5	0	0	1	0	0	0	0	2	0	0	2	5	0	0	0	0	0	0	0	0	0	0	3
Streptomyces lavendulae subsp. lavendulae	1	0	0	0	2	0	0	0	0	0	0	0	0	0	0	0	0	0	0	45	4	26	90	1	73	1	0	0	0	0	1	0	0	1	0	0	0	1	0	0	0	0	1	0	0	0	0	0	0
Corynebacterium phocae	5	0	0	0	5	0	0	0	0	0	1	0	0	0	0	0	0	0	2	95	8	47	45	1	1	7	2	0	0	0	0	0	0	0	0	0	4	0	0	2	4	0	0	0	0	0	0	0	0
Paraliobacillus sp. X-1125	12	0	1	0	1	5	3	0	0	0	0	0	2	1	0	0	0	0	0	87	4	81	14	0	0	1	1	0	1	0	0	1	0	3	0	0	11	2	0	0	1	2	1	0	0	0	1	0	0
Listeria weihenstephanensis	1	0	0	0	0	5	3	1	0	0	0	0	0	0	0	0	0	0	0	101	11	86	22	0	0	6	1	0	1	0	0	0	0	1	0	0	4	4	0	0	0	0	0	0	0	0	0	0	0
Clostridium novyi NT	14	0	0	1	5	5	0	0	3	0	1	0	0	0	1	2	0	0	0	55	9	75	24	1	4	0	3	1	1	0	0	0	0	3	2	0	3	2	0	2	0	1	1	0	1	1	0	1	2
Azospirillum sp. TSA2s	4	0	0	6	2	0	1	1	0	0	1	1	0	0	0	0	0	0	0	48	2	26	47	9	79	6	3	0	0	0	0	0	0	0	0	0	0	6	0	0	0	0	1	0	0	0	0	0	0
Rhodospirillaceae bacterium B3	0	0	0	0	3	3	0	0	0	0	2	1	0	0	2	0	0	0	0	34	7	10	33	6	116	14	1	0	2	5	0	0	0	0	0	2	0	0	0	0	0	0	1	0	0	0	1	0	0
Dyella thiooxydans	1	0	0	0	0	1	1	0	0	0	0	0	17	0	2	0	0	0	0	26	23	72	37	10	36	7	3	0	0	1	0	0	1	1	0	0	0	3	0	2	0	0	0	0	0	0	0	0	0
Janthinobacterium svalbardensis	0	1	4	0	7	0	2	3	2	2	5	1	14	4	5	4	4	2	0	36	6	27	26	1	5	2	0	0	5	1	6	3	6	5	2	0	6	2	5	5	4	1	0	0	4	6	3	0	2
Alcaligenes aquatilis	3	3	5	4	2	1	6	6	1	4	1	2	0	4	7	1	1	1	0	7	2	58	3	6	5	1	0	4	7	3	7	2	2	0	9	3	1	7	4	3	1	1	1	3	2	3	3	3	7
Pigmentiphaga sp. H8	1	6	0	0	2	0	5	0	0	0	0	0	0	0	5	1	2	0	0	69	7	42	20	19	7	17	2	4	1	1	0	0	0	0	0	0	2	2	1	0	0	0	0	0	0	0	0	0	0
Pedobacter heparinus DSM 2366	9	2	5	0	14	8	4	4	5	1	4	1	0	1	10	0	1	6	4	32	7	4	1	1	2	6	3	3	1	1	0	3	4	1	0	0	5	4	3	13	4	2	7	6	2	1	1	0	1
Gordonia insulae	3	0	3	0	0	2	0	0	0	0	0	0	1	0	0	0	0	1	0	46	16	54	36	11	45	13	2	0	0	0	0	0	0	0	0	0	8	2	0	0	0	0	0	1	0	0	0	0	0
Nocardioides euryhalodurans	1	0	1	0	2	0	1	0	0	0	0	0	0	0	0	0	0	0	0	40	36	39	21	9	57	16	1	0	0	3	6	0	0	0	2	0	1	0	0	0	0	0	0	0	0	0	0	0	0
Deinococcus puniceus	0	4	1	0	0	3	1	0	0	0	0	0	0	0	0	0	0	0	0	48	16	108	48	0	0	2	1	0	0	0	0	0	1	0	1	0	4	4	1	1	0	0	0	0	0	0	0	0	0
Pseudomonas stutzeri CCUG 29243	0	0	0	0	3	0	0	0	0	0	0	0	0	0	0	0	0	0	0	5	15	5	126	1	80	6	2	0	0	0	0	0	0	0	0	0	0	0	0	0	0	0	0	0	0	0	0	0	1
Mycolicibacterium chitae	5	0	0	0	1	0	0	0	0	1	1	0	0	0	0	0	0	5	0	65	5	27	53	4	53	4	0	0	0	0	0	0	2	0	0	0	2	3	0	1	0	0	0	0	0	0	1	0	0
Nocardia asteroides	1	1	0	0	1	0	1	0	0	2	2	0	0	0	0	0	1	0	2	40	8	28	42	4	76	3	3	2	0	3	0	1	7	2	0	0	0	0	0	1	0	0	0	1	0	0	0	0	1
Enterococcus sp. HSIEG1	4	7	2	2	8	10	6	2	3	7	1	2	1	4	5	2	1	3	4	29	3	16	13	0	2	2	2	1	2	4	3	2	1	0	3	3	0	6	0	3	7	3	9	0	0	7	2	1	8
Erythrobacter atlanticus	0	0	0	0	1	0	0	0	2	1	0	0	0	0	0	9	0	2	0	8	1	54	83	0	83	0	0	0	0	0	0	0	0	0	0	0	0	0	1	0	0	0	0	0	1	0	0	0	0
Pseudomonas thivervalensis	2	0	0	1	0	0	0	0	0	0	0	0	0	0	0	0	0	0	0	183	5	16	22	1	8	0	0	0	1	0	0	0	0	0	0	0	0	0	0	0	0	0	0	0	2	0	2	0	0
Bordetella bronchialis	5	1	0	0	0	1	0	2	0	1	1	0	3	4	8	2	0	0	0	14	24	36	21	13	74	17	0	0	0	0	0	2	0	0	0	0	0	0	5	0	0	0	0	0	0	0	0	0	0
Brachyspira murdochii DSM 12563	5	2	2	3	3	6	5	1	7	1	3	1	1	3	1	3	0	1	2	48	3	69	4	1	6	0	0	2	1	1	0	4	2	1	4	3	3	2	0	2	2	4	2	1	0	2	2	3	0
Renibacterium salmoninarum	6	0	0	0	0	1	0	0	0	0	2	0	0	0	0	0	0	0	0	104	16	35	59	0	2	5	0	0	0	0	0	0	0	0	0	0	0	0	0	0	4	0	0	0	0	0	0	0	0
Actinoplanes missouriensis 431	3	4	0	0	0	1	0	0	1	0	2	0	0	6	0	0	0	0	0	17	7	31	54	3	98	14	1	0	0	0	0	0	0	0	0	0	1	0	1	1	0	0	0	0	0	0	0	0	0
Bacillus sp. THAF10	7	0	0	0	7	8	2	1	0	0	0	0	0	0	0	0	0	0	0	73	14	69	31	0	0	3	2	0	0	0	2	1	0	0	0	1	10	3	0	1	1	0	0	0	0	0	0	0	0
Burkholderia sp. DHOD12	0	1	3	0	1	2	1	0	0	0	4	0	0	2	8	0	0	1	4	11	23	15	41	11	56	8	1	0	4	1	0	2	1	1	3	2	4	2	0	1	0	0	0	1	0	0	0	0	0
Pedobacter sp. HDW13	24	0	0	0	2	12	2	1	3	1	0	5	3	1	14	17	0	19	3	19	5	42	11	2	6	0	1	0	2	1	0	0	0	2	0	0	12	4	0	0	0	0	1	0	0	0	0	0	1
Pedobacter ginsengisoli	25	0	1	0	9	2	1	0	0	0	2	7	19	2	1	0	0	9	2	49	4	48	6	3	0	2	0	1	1	7	3	0	0	1	0	1	7	2	1	3	0	0	2	0	0	5	1	0	0
Jonquetella anthropi DSM 22815	17	0	0	0	0	6	0	0	0	0	0	0	0	0	0	0	0	0	0	27	21	112	31	0	0	2	0	0	2	0	0	0	0	5	2	0	3	0	0	1	2	0	0	0	0	0	0	0	0
Microbacteriaceae bacterium WY83	4	0	5	0	0	3	0	0	0	0	2	3	0	0	7	0	0	0	0	22	10	53	65	2	31	10	3	1	0	0	2	0	0	1	0	0	8	1	2	3	0	0	0	0	0	0	0	0	0
Mycolicibacterium thermoresistibile	1	0	0	0	0	0	0	0	0	0	4	0	0	0	0	0	0	0	0	7	0	16	151	0	51	5	2	0	0	0	0	0	0	0	0	0	0	0	0	2	0	0	0	0	0	0	0	0	0
Mycolicibacterium aubagnense	4	0	0	0	0	1	1	0	0	6	0	0	0	0	0	4	0	0	4	57	39	42	34	2	22	5	0	0	0	2	0	0	0	0	0	0	0	4	0	0	0	0	0	0	2	0	0	0	4
Amycolatopsis keratiniphila	0	0	0	0	7	5	0	0	0	1	0	0	0	0	0	0	0	0	1	34	3	22	92	7	39	9	3	0	0	0	0	0	1	2	0	0	0	0	0	1	0	0	1	0	1	0	2	0	0
Thermobifida fusca YX	2	0	0	0	2	3	0	0	3	0	0	0	0	0	0	0	0	0	0	82	22	47	44	0	23	5	0	0	0	0	0	0	0	0	0	0	0	1	0	3	0	0	0	0	0	0	0	0	0
Rhodomicrobium vannielii ATCC 17100	7	0	0	0	1	1	0	0	0	0	0	0	2	0	1	0	4	0	0	18	9	13	74	9	88	13	2	0	0	0	0	0	0	0	0	0	1	0	0	0	0	0	0	0	0	0	0	0	0
Serratia odorifera	6	5	6	3	7	4	2	1	3	3	1	0	0	5	2	1	1	3	1	20	11	16	28	4	8	0	3	1	1	1	4	5	2	6	2	1	6	7	0	3	5	2	4	0	5	0	4	4	1
Castellaniella defragrans 65Phen	0	0	0	0	2	0	2	0	0	3	0	0	0	0	4	1	0	0	0	50	15	57	14	7	51	21	2	0	0	0	0	0	0	1	0	0	1	4	0	0	0	1	1	0	1	0	0	0	0
Gramella forsetii KT0803	24	0	0	0	3	7	0	0	1	0	0	0	1	2	2	0	0	5	0	65	9	81	14	0	1	0	5	0	0	0	0	0	0	1	1	0	2	10	0	2	2	0	0	0	0	0	0	0	0
Arthrobacter sp. 24S4-2	1	0	0	0	0	1	0	0	0	0	0	0	0	0	0	0	0	0	0	48	11	92	47	0	27	10	0	0	0	0	0	0	0	2	0	0	0	1	0	1	0	0	1	0	0	0	0	0	0
Nesterenkonia sp. NBAIMH1	1	1	0	0	2	1	0	0	0	0	3	0	0	0	0	0	0	0	0	57	39	49	54	2	1	9	2	0	0	0	0	1	0	0	0	2	0	4	0	1	0	0	0	0	0	0	1	0	0
Corynebacterium atypicum	2	0	0	0	5	0	0	0	0	0	2	0	0	0	0	0	0	4	0	125	10	43	37	1	0	7	2	0	0	0	0	0	0	1	0	0	0	0	0	3	0	0	0	0	0	0	0	0	0
Nocardioides sp. KUDC 5002	4	0	0	0	0	3	0	1	0	0	4	2	0	4	0	0	0	0	0	46	25	52	48	1	19	10	1	0	5	0	0	3	0	2	0	0	6	0	0	0	0	0	0	0	0	0	0	0	0
Tumebacillus avium	6	0	0	0	1	6	0	0	0	0	1	0	0	0	0	0	1	0	0	42	12	94	37	1	14	0	2	0	0	0	0	0	0	1	0	0	5	2	0	1	0	0	0	0	0	0	0	0	0
Sinorhizobium americanum	0	0	0	0	0	0	0	1	0	0	3	0	0	0	0	0	0	0	0	29	4	109	65	1	21	5	0	0	0	1	0	0	0	0	0	1	0	0	2	0	0	0	0	0	0	0	0	0	0
Rhodobacteraceae bacterium 9Alg 56	0	0	1	0	1	2	0	0	0	0	1	1	0	0	0	1	0	2	4	27	5	11	94	1	59	0	0	2	1	0	3	0	3	0	1	1	1	0	1	0	1	0	0	0	0	1	0	4	1
Acidihalobacter prosperus	11	0	0	0	2	2	2	0	0	0	0	0	0	0	2	0	0	6	1	52	14	38	44	13	26	5	0	0	0	0	0	0	4	3	0	0	2	0	0	4	0	0	0	0	0	0	0	2	0
Aromatoleum aromaticum EbN1	3	1	0	2	1	0	0	3	0	0	2	2	0	1	5	0	0	2	0	12	18	114	1	9	1	4	1	2	0	3	1	5	0	0	1	4	3	1	0	3	1	2	1	1	2	3	1	0	2
Fuerstia marisgermanicae	7	0	0	0	1	0	0	0	0	0	0	0	0	1	0	0	1	0	0	63	8	115	25	1	7	2	0	0	0	0	0	0	0	2	2	0	3	0	0	0	0	0	0	0	0	0	0	0	1
Serinicoccus chungangensis	8	0	0	0	0	0	0	0	0	0	0	0	0	0	0	0	1	0	0	35	10	31	64	4	52	7	0	0	0	0	0	0	0	0	0	0	0	10	0	1	0	0	0	0	0	0	0	0	0
Streptomyces gilvosporeus	4	0	0	0	0	0	0	0	0	1	2	0	0	0	1	0	0	0	0	13	2	130	54	0	19	3	3	0	0	0	0	0	0	2	0	0	0	0	0	1	0	0	0	0	0	0	0	0	1
[truncated: 6,292 more rows]
[truncated: 12 more columns]
