# Supplementary material for: Insights into the Unique Lung Microbiota Profile of Pulmonary Tuberculosis Patients Using Metagenomic Next-Generation Sequencing
Source: Microbiol Spectr. 2022 Feb 23;10(1):e01901-21. doi: 10.1128/spectrum.01901-21 (PMC8865484; doi:10.1128/spectrum.01901-21)
Supplement: SUPPLEMENTAL FILE 3 — Supplemental material. Download SPECTRUM01901-21_Supp_4_seq11.xls, XLS file, 0.03 MB [file spectrum01901-21_supp_4_seq11.xls]

## Sheet: Sheet1
Table S3: Summary of metagenomic sequencing and assembly data
Sample	Raw Bases	Raw Reads	Clean Bases (%)	Clean Reads (%)	Mapped_reads to bacteria	Unclassified
UTG-1	13899812296	95227874	13,691,321,624 (98.5%)	95227600(99.9997%)	275787	3815990
UTG-2	15880686852	109988210	15,618,054,381 (98.3462%)	109987896(99.9997%)	315294	4354162
UTG-3	7893031834	52271734	7,616,200,290 (96.4927%)	52181912(99.8281%)	300225	4045158
UTG-4	7197034480	47662480	6,926,513,436 (96.2412%)	47601788(99.8726%)	132306	2215469
UTG-5	8662610884	57368284	8,320,408,104 (96.0497%)	57289156(99.8620%)	203149	3046573
UTG-6	8032563686	53195786	7,684,738,049 (95.6698%)	53124146(99.8653%)	270562	3888344
UTG-7	8909551150	59003650	8,509,954,926 (95.515%)	58933978(99.8819%)	158607	2917021
UTG-8	8022899988	53131788	7,733,321,398 (96.3906%)	53068934(99.8817%)	184105	3234779
UTG-9	9156848984	60641384	8,700,107,360 (95.012%)	60572900(99.8874%)	179776	3130149
UTG-10	8058882684	53370084	7,670,500,674 (95.1807%)	53303242(99.8747%)	148885	2639128
UTG-11	8273065916	54788516	7,953,607,959 (96.1386%)	54717766(99.8708%)	158002	3386345
UTG-12	7081157382	46895082	6,864,707,694 (96.9433%)	46843672(99.8903%)	126281	2590052
TTG-1	11643834653	81397636	11,622,542,542 (99.8171%)	81,397,452 (99.9998%)	118245	3134813
TTG-2	8663703615	59870554	8,644,569,471 (99.7791%)	59,870,392 (99.9997%)	335240	2688600
TTG-3	11134490627	77332368	11,116,376,877 (99.8373%)	77,332,264 (99.9999%)	112692	2691531
TTG-4	19179483795	131281712	18,877,580,645 (98.4259%)	131,281,260 (99.9997%)	332552	4287329
TTG-5	13494708327	91884048	13,318,359,792 (98.6932%)	91,883,814 (99.9997%)	234800	3567531
TTG-6	16525145108	113107860	16,277,638,732 (98.5022%)	113,107,546 (99.9997%)	266490	4144665
TTG-7	14991450833	103315286	14,723,950,642 (98.2156%)	103,314,974 (99.9997%)	264612	4083813
TTG-8	12413595875	84248900	12,289,027,073 (98.9965%)	84,248,684 (99.9997%)	197209	3601080
TTG-9	13697700644	93932040	13,499,284,298 (98.5515%)	93,931,788 (99.9997%)	220862	3839540
TTG-10	12503253710	85527884	12,306,142,694 (98.4235%)	85,527,692 (99.9998%)	268075	3252330
TTG-11	14300808740	98379000	14,057,567,017 (98.2991%)	98,378,628 (99.9996%)	1011189	3537078
TTG-12	14477022606	98998012	14,279,452,101 (98.6353%)	98,997,760 (99.9997%)	857588	3831275
TTG-13	13608401617	93099642	13,430,413,239 (98.6921%)	93,099,318 (99.9997%)	289396	4174403
TTG-14	13070825760	86561760	12,462,951,282 (95.3494%)	86,300,100 (99.6977%)	473039	3939189
TTG-15	8861649722	58686422	8,525,583,545 (96.2076%)	58,612,560 (99.8741%)	234011	2575067
CTG1	8876665799	60914436	8,856,833,371 (99.7766%)	60,914,318 (99.9998%)	227773	3088545
CTG2	18922905691	129642190	18,632,073,815 (98.4631%)	129,641,842 (99.9997%)	296713	3714520
CTG3	15555160769	106190562	15,341,524,206 (98.6266%)	106,190,292 (99.9997%)	1885690	6381277
CTG4	16555679788	112735340	16,353,110,716 (98.7764%)	112,735,066 (99.9998%)	242304	4092229
CTG5	17653105487	120775878	17,424,841,299 (98.7069%)	120,775,588 (99.9998%)	292549	4646689
CTG6	16138338270	110021066	15,957,031,883 (98.8765%)	110,020,780 (99.9997%)	185538	3167211
CTG7	14662759158	100093560	14,465,078,648 (98.6518%)	100,093,318 (99.9998%)	698088	4030397
CTG8	13564864726	93084684	13,338,065,959 (98.328%)	93,084,342 (99.9996%)	500423	3919926
CTG9	13133952663	89862224	12,942,012,684 (98.5386%)	89,861,956 (99.9997%)	282746	4717047
CTG10	13778089580	94969458	13,533,618,701 (98.2257%)	94,969,140 (99.9997%)	257046	3057481
CTG11	8121772674	53786574	7,807,874,196 (96.1351%)	53,722,368 (99.8806%)	180944	2519553
LCG-1	14442460232	95645432	13,846,197,661 (95.8715%)	95,460,706 (99.8069%)	1314446	4139004
LCG-2	14866307266	98452366	14,356,563,099 (96.5711%)	98,276,556 (99.8214%)	237759	3568609
LCG-3	14661457344	97095744	14,026,153,749 (95.6668%)	96,937,462 (99.837%)	571544	3670983
LCG-4	15772401490	104452990	14,976,214,939 (94.952%)	104,282,658 (99.8369%)	276494	3533615
LCG-5	11911674562	78885262	11,577,187,583 (97.1919%)	78,733,358 (99.8074%)	230175	3335427
LCG-6	13018358998	86214298	12,437,784,796 (95.5403%)	86,077,014 (99.8408%)	335534	3066309
LCG-7	15225638040	100832040	14,405,764,782 (94.6152%)	100,648,664 (99.8181%)	300066	3528284
HCG1(BALF)	11474847833	80821616	11,462,133,275 (99.8892%)	80821424(99.9997%)	106447	2332683
HCG2(BALF)	9695396339	68039782	9,684,335,244 (99.8859%)	68039674(99.9998%)	256893	2735689
HCG3(BALF)	18265468162	128556714	17,821,277,549 (97.5681%)	128556282(99.9996%)	347174	3830099
HCG4(BALF)	9096836910	63292324	9,086,666,118 (99.8882%)	63292222(99.9998%)	336574	2007649
HCG5(BALF)	10819536243	76757104	10,807,686,159 (99.8905%)	76756960(99.9998%)	109699	2403117
HCG6(BALF)	9695817817	68143664	9,684,418,309 (99.8824%)	68143498(99.9997%)	88676	2189107
HCG7(BALF)	9749067279	66895466	9,735,942,528 (99.8654%)	66895338(99.9998%)	135115	2524740
HCG8(BALF)	10651504768	74886668	10,639,167,358 (99.8842%)	74886542(99.9998%)	147502	2264764
HCG1(throat swab)	4257515158	28272302	4,142,630,140 (97.3016%)	28199430(99.7422%)	14781436	8569715
HCG2(throat swab)	790030779	5248016	602,534,648 (76.2672%)	5157950(98.2838%)	1642368	2008020
HCG3(throat swab)	4713774117	31304504	4,547,723,373 (96.4773%)	31223480(99.7411%)	12652617	9306615
HCG4(throat swab)	4942725928	32819536	4,689,130,256 (94.8693%)	32671498(99.5489%)	12023764	6500366
HCG5(throat swab)	1695721929	11261156	1,474,942,131 (86.9802%)	11245344(99.8596%)	216112	507559
HCG6(throat swab)	5461623702	36277490	5,140,278,871 (94.1163%)	36193760(99.7692%)	2224597	2199454
HCG7(throat swab)	1858103693	12337780	1,588,095,730 (85.4686%)	12317520(99.8357%)	1250003	723598
HCG8(throat swab)	1474196626	9793174	1,397,377,078 (94.7891%)	9778108(99.8461%)	424251	829497
