# Supplementary material for: Insights into the Unique Lung Microbiota Profile of Pulmonary Tuberculosis Patients Using Metagenomic Next-Generation Sequencing
Source: Microbiol Spectr. 2022 Feb 23;10(1):e01901-21. doi: 10.1128/spectrum.01901-21 (PMC8865484; doi:10.1128/spectrum.01901-21)
Supplement: SUPPLEMENTAL FILE 4 — Supplemental material. Download SPECTRUM01901-21_Supp_5_seq12.xls, XLS file, 0.03 MB [file spectrum01901-21_supp_5_seq12.xls]

## Sheet: supplementary table 4
Table S4: The top 30 relative abundance of species between BALF and throat swab samples
Term	BALF(%)	Throat_Swab(%)
Klebsiella_pneumoniae	26.7308	3.02612
Rothia_mucilaginosa	0.074	17.3799
Staphylococcus_aureus	14.3833	2.426
Pasteurella_multocida	14.9275	0.46425
Methylorubrum_populi	0.016375	7.85912
Staphylococcus_haemolyticus	5.41463	0.159
Prevotella_melaninogenica	3.488	2.04813
Ralstonia_pickettii	4.09488	0.904375
Ralstonia_solanacearum	4.56412	0.22525
Burkholderia_pseudomallei	3.22087	0.146
Neisseria_subflava	0.238375	2.98988
Ralstonia_insidiosa	0.30875	2.59138
Salmonella_enterica	0.786375	1.88512
Rothia_aeria	0.009125	2.3035
Schaalia_odontolytica	0.114875	1.91575
Methylobacterium_sp._17Sr1-43	0.00425	2.01325
Methylobacterium_sp._C1	0.06125	1.726
Pseudomonas_putida	1.5745	0.191625
Streptococcus_salivarius	0.112875	1.65063
Tannerella_sp._oral_taxon_HOT-286	0.009375	1.75225
Paracoccus_mutanolyticus	1.66825	0.04575
Lautropia_mirabilis	0.05775	1.38975
Streptococcus_mitis	0.3145	0.9445
Veillonella_atypica	0.42625	0.789
Veillonella_dispar	0.464875	0.657
Neisseria_mucosa	0.107875	0.9665
Selenomonas_sp._oral_taxon_478	0.01775	1.01325
Bacillus_cereus	0.71675	0.2875
Rothia_dentocariosa	0.00675	0.9955
Haemophilus_parainfluenzae	0.11425	0.836125

## Sheet: supplementary table 5
Table S5 The top 30 relative abundance of species among the HCG, UTG and LCG
Term	HCG(%)	UTG(%)	LCG(%)
Klebsiella_pneumoniae	26.7308	27.9694	20.1753
Staphylococcus_aureus	14.3833	28.3159	15.419
Pasteurella_multocida	14.9275	15.7741	8.29186
Staphylococcus_haemolyticus	5.41463	4.713	3.02786
Ralstonia_solanacearum	4.56412	4.72308	1.62129
Prevotella_melaninogenica	3.488	0.779167	6.18714
Burkholderia_pseudomallei	3.22087	2.58358	3.30729
Ralstonia_pickettii	4.09488	0.307	2.20743
Salmonella_enterica	0.786375	1.30483	2.73471
Paracoccus_mutanolyticus	1.66825	1.30683	0.851429
Prevotella_intermedia	0.431125	0.121	3.69143
Escherichia_coli	0.81175	1.65625	0.551143
Neisseria_gonorrhoeae	0.450875	1.74558	0.619
Pseudomonas_putida	1.5745	0.83625	0.62
Streptomyces_sp._ICC4	0.053875	0.03225	3.06943
Prevotella_jejuni	0.508125	0.20425	1.55243
Bacillus_cereus	0.71675	0.536417	0.410286
Klebsiella_variicola	0.059625	0.597333	0.721857
Veillonella_parvula	0.22975	0.0718333	1.26886
Streptococcus_mitis	0.3145	0.0875	1.04686
Veillonella_dispar	0.464875	0.0873333	0.779143
Prosthecochloris_sp._HL-130-GSB	0.377875	0.433167	0.225714
Burkholderia_dolosa	0.19525	0.220333	0.785857
Rothia_mucilaginosa	0.074	0.085	1.08657
Xanthomonas_citri	0.078875	0.386833	0.509429
Streptococcus_pneumoniae	0.17925	0.0443333	0.874286
Prevotella_scopos	0.315375	0.0745	0.568857
Neisseria_subflava	0.238375	0.142833	0.470143
Veillonella_atypica	0.42625	0.0685833	0.369714
Pseudomonas_fluorescens	0.038875	0.481667	0.0942857

## Sheet: supplementary table 6
Table S6 The top 30 relative abundance of species among the CTG, TTG and UTG
Term	CTG(%)	TTG(%)	UTG(%)
Klebsiella_pneumoniae	24.6205	23.9703	27.9694
Staphylococcus_aureus	15.6346	17.7346	28.3159
Pasteurella_multocida	10.4674	11.2187	15.7741
Staphylococcus_haemolyticus	3.66464	3.8646	4.713
Ralstonia_solanacearum	3.89873	2.97233	4.72308
Prevotella_melaninogenica	3.93109	5.94033	0.779167
Burkholderia_pseudomallei	2.16491	2.86627	2.58358
Prevotella_jejuni	3.29118	1.71207	0.20425
Salmonella_enterica	1.68764	1.7282	1.30483
Ralstonia_pickettii	1.46982	1.8444	0.307
Paracoccus_mutanolyticus	1.02755	1.0894	1.30683
Escherichia_coli	0.875455	0.877067	1.65625
Neisseria_subflava	1.87591	1.09147	0.142833
Neisseria_gonorrhoeae	0.545636	0.538	1.74558
Pseudomonas_putida	0.726182	0.7194	0.83625
Prevotella_intermedia	1.07909	0.876933	0.121
Veillonella_dispar	1.05309	0.8502	0.0873333
Veillonella_atypica	0.731818	0.874867	0.0685833
Rothia_mucilaginosa	1.31073	0.359067	0.085
Burkholderia_dolosa	0.341364	0.918533	0.220333
Pseudomonas_fluorescens	1.20455	0.0697333	0.481667
Bacillus_cereus	0.474273	0.507667	0.536417
Haemophilus_parainfluenzae	0.914909	0.445133	0.0900833
Veillonella_parvula	0.661091	0.497667	0.0718333
Prevotella_scopos	0.577909	0.5162	0.0745
Xanthomonas_citri	0.396818	0.384	0.386833
Prevotella_oris	0.341636	0.654867	0.0501667
Prosthecochloris_sp._HL-130-GSB	0.308636	0.337	0.433167
Streptomyces_sp._ICC4	0.932727	0.0893333	0.03225
Mycobacterium_tuberculosis	0.000636364	0.549067	0.303417

## Sheet: supplementary table 7
Table S7 The average ARG abundance (RPKM) among the UTG, TTG and CTG
ARG_ave	UTG	TTG	CTG
tetM	0	2.15116	6.18803
TEM-126	1.3004	9.81784	7.40478
CfxA2	0	5.94665	8.30022
ErmB	0.194548	2.19698	2.37073
OKP-A-12	1.96644	4.04503	6.40759
mel	0	4.7707	1.47826
tetQ	0	1.12379	7.29888
APH(3')-IIa	0	3.40873	0
tet37	0	2.77001	3.72601
tet32	0	1.11428	0
ErmF	0	1.84371	3.13403
lnuC	0	2.2429	0.624949
tetW	0.297479	0.114242	0
RlmA(II)	0	1.43882	0
IMP-42	0.36897	0.635856	0.624245
pmrA	0	0.368568	1.45801
ACT-22	1.57739	0.451905	0.447221
tetB(46)	0	0.347971	0.633672
VIM-13	0.253834	0.799003	0.338006
APH(3'')-Ib	0	1.27186	0
macB	0	0.3113	0
tetA(46)	0	0.231247	0.219894
AAC(6')-Ib7	0	0	1.22424
ArmR	0	0	1.19268
tetB(60)	0.0955442	0.283696	0.11667
catI	0	0	1.13338
tet(B)	0	0.142905	0.480539
Klebsiella_pneumoniae_acrA	0.411713	0.143491	0.0872468
IND-4	0	0	0.107028
tetA(60)	0	0.272239	0.196204
VgbB	0.456529	0.271085	0
adeH	0	0	0.768519
APH(3')-Ia	0.676292	0	0
emrR	0.491527	0	0
AAC(6')-Ir	0.122882	0.170388	0
CTX-M-56	0	0	0.397372
Pseudomonas_aeruginosa_catB7	0	0	0.291426
vanXO	0	0.198694	0
adeB	0	0	0.212569
adeI	0	0	0.203893
smeD	0	0.143491	0
APH(6)-Id	0	0	0.167912
tap	0	0.0941562	0
SAT-4	0	0.0845389	0
APH(3')-IIIa	0	0.0771137	0
catQ	0	0	0.0999745
Mef(En2)	0	0	0.0616001
